# Supplementary material for: Comparative Genomics of Color Morphs In the Coral Montastraea cavernosa
Source: Sci Rep. 2017 Nov 22;7:16039. doi: 10.1038/s41598-017-16371-9 (PMC5700045; doi:10.1038/s41598-017-16371-9)
Supplement: Supplementary file 2 — Table S1 [file 41598_2017_16371_MOESM2_ESM.xlsx]

## Sheet: montastrea
Apoptosis
	Transcript ID	Ensembl ID	UniprotKB ID	Gene ID	Panther Family
	Montastrea_10049	ENSP00000428929.1	P42574	CASP3	caspase pthr10454
	Montastrea_10536	ENSP00000442539.2	Q9Y6E0	STK24	mitogen-activated kinase kinase kinase pthr24361
	Montastrea_1069	ENSP00000393596.2	Q9NR09	BIRC6	inhibitor of apoptosis pthr10044
	Montastrea_10837	ENSP00000411532.1	P11388	TOP2A	dna topoisomerase/gyrase pthr10169
	Montastrea_10898	ENSP00000365230.2	Q07817	BCL2L1	bcl-2 related pthr11256
	Montastrea_11038	ENSP00000302564.4	Q07817	BCL2L1	bcl-2 related pthr11256
	Montastrea_11428	ENSP00000261716.3	Q7L7X3	TAOK1	mitogen-activated kinase kinase kinase pthr24361
	Montastrea_11482	ENSP00000370388.4	O00429	DNM1L	dynamin pthr11566
	Montastrea_11662	ENSP00000438819.1	Q7L7X3	TAOK1	mitogen-activated kinase kinase kinase pthr24361
	Montastrea_11680	ENSP00000365230.2	Q07817	BCL2L1	bcl-2 related pthr11256
	Montastrea_12193	ENSP00000290158.3	Q14974	KPNB1	importin beta pthr10527
	Montastrea_12240	ENSP00000365230.2	Q07817	BCL2L1	bcl-2 related pthr11256
	Montastrea_1233	ENSP00000393596.2	Q9NR09	BIRC6	inhibitor of apoptosis pthr10044
	Montastrea_1234	ENSP00000393596.2	Q9NR09	BIRC6	inhibitor of apoptosis pthr10044
	Montastrea_12408	ENSP00000348714.4	O15033	AREL1	hect domain ubiquitin-protein ligase pthr11254
	Montastrea_12527	ENSP00000429474.1	Q05397	PTK2	tyrosine-protein kinase pthr24418
	Montastrea_12681	ENSP00000287295.3	O95831	AIFM1	disulfide oxidoreductase pthr22912
	Montastrea_1374	ENSP00000431512.1	Q00613	HSF1	heat shock transcription factor pthr10015
	Montastrea_14209	ENSP00000393596.2	Q9NR09	BIRC6	inhibitor of apoptosis pthr10044
	Montastrea_14881	ENSP00000302564.4	Q07817	BCL2L1	bcl-2 related pthr11256
	Montastrea_14948	ENSP00000261716.3	Q7L7X3	TAOK1	mitogen-activated kinase kinase kinase pthr24361
	Montastrea_15000	ENSP00000362345.1	Q9BRQ8	AIFM2	nadh dehydrogenase-related pthr22915
	Montastrea_15010	ENSP00000444719.1	Q9UPY3	DICER1	helicase-related pthr14950
	Montastrea_15218	ENSP00000368129.3	Q9BZZ5	API5	apoptosis inhibitor 5-related pthr12758
	Montastrea_15371	ENSP00000384287.2	Q8WXG6	MADD	map-kinase activating death domain protein (madd)/denn/aex-3(c.elegans) pthr13008
	Montastrea_1582	ENSP00000362345.1	Q9BRQ8	AIFM2	nadh dehydrogenase-related pthr22915
	Montastrea_16007	ENSP00000351273.4	Q14790	CASP8	caspase pthr10454
	Montastrea_16282	ENSP00000348714.4	O15033	AREL1	hect domain ubiquitin-protein ligase pthr11254
	Montastrea_16772	ENSP00000442539.2	Q9Y6E0	STK24	mitogen-activated kinase kinase kinase pthr24361
	Montastrea_1823	ENSP00000393596.2	Q9NR09	BIRC6	inhibitor of apoptosis pthr10044
	Montastrea_1824	ENSP00000393596.2	Q9NR09	BIRC6	inhibitor of apoptosis pthr10044
	Montastrea_1825	ENSP00000393596.2	Q9NR09	BIRC6	inhibitor of apoptosis pthr10044
	Montastrea_19037	ENSP00000331602.3	Q05655	PRKCD	akt-related serine/threonine-protein kinase pthr24352
	Montastrea_19545	ENSP00000375931.2	Q8IXJ6	SIRT2	chromatin regulatory protein sir2 pthr11085
	Montastrea_19769	ENSP00000351273.4	Q14790	CASP8	caspase pthr10454
	Montastrea_19793	ENSP00000312664.5	P42575	CASP2	caspase pthr10454
	Montastrea_19794	ENSP00000312664.5	P42575	CASP2	caspase pthr10454
	Montastrea_19958	ENSP00000387168.3	Q8NER5	ACVR1C	transforming growth factor-beta receptor type i and ii pthr23255
	Montastrea_20034	ENSP00000343902.4	Q8WXG6	MADD	map-kinase activating death domain protein (madd)/denn/aex-3(c.elegans) pthr13008
	Montastrea_20715	ENSP00000382697.1	Q13464	ROCK1	myotonic dystrophy s/t kinase-related pthr22988
	Montastrea_20783	ENSP00000380320.1	P62952	BLCAP	bladder cancer 10 kd protein homolog pthr13259
	Montastrea_2085	ENSP00000437256.1	Q9UPY3	DICER1	helicase-related pthr14950
	Montastrea_21384	ENSP00000333188.3	P58012	FOXL2	family not named pthr11829
	Montastrea_2140	ENSP00000345541.6	Q9UKV3	ACIN1	apoptotic chromatin condensation inducer in the nucleus pthr14127
	Montastrea_2141	ENSP00000350073.2	Q9UKV3	ACIN1	apoptotic chromatin condensation inducer in the nucleus pthr14127
	Montastrea_21986	ENSP00000411532.1	P11388	TOP2A	dna topoisomerase/gyrase pthr10169
	Montastrea_22337	ENSP00000343458.6	P51572	BCAP31	bcr-associated protein
	Montastrea_22338	ENSP00000343458.6	P51572	BCAP31	bcr-associated protein
	Montastrea_22418	ENSP00000428929.1	P42574	CASP3	caspase pthr10454
	Montastrea_2269	ENSP00000428028.1	Q96QB1	DLC1	rho-type gtpase activating protein pthr12659
	Montastrea_23291	ENSP00000311032.4	P42574	CASP3	caspase pthr10454
	Montastrea_24448	ENSP00000428929.1	P42574	CASP3	caspase pthr10454
	Montastrea_2456	ENSP00000257430.4	P25054	APC	adenomatous polyposis coli protein family pthr12607
	Montastrea_25040	ENSP00000435681.1	Q9UPY3	DICER1	helicase-related pthr14950
	Montastrea_2595	ENSP00000431512.1	Q00613	HSF1	heat shock transcription factor pthr10015
	Montastrea_2596	ENSP00000431512.1	Q00613	HSF1	heat shock transcription factor pthr10015
	Montastrea_2598	ENSP00000385428.1	Q9NPP4	NLRC4	inhibitor of apoptosis pthr10044
	Montastrea_25989	ENSP00000411532.1	P11388	TOP2A	dna topoisomerase/gyrase pthr10169
	Montastrea_2599	ENSP00000385090.2	Q9NPP4	NLRC4	inhibitor of apoptosis pthr10044
	Montastrea_2600	ENSP00000354159.5	Q9NPP4	NLRC4	inhibitor of apoptosis pthr10044
	Montastrea_27132	ENSP00000411532.1	P11388	TOP2A	dna topoisomerase/gyrase pthr10169
	Montastrea_2768	ENSP00000431512.1	Q00613	HSF1	heat shock transcription factor pthr10015
	Montastrea_27688	ENSP00000433821.1	P23396	RPS3	30s/40s ribosomal protein s3 pthr11760
	Montastrea_28823	ENSP00000444719.1	Q9UPY3	DICER1	helicase-related pthr14950
	Montastrea_28902	ENSP00000303423.3	P49354	FNTA	protein farnesyltransferase alpha subunit/rab geranylgeranyl transferase alpha subunit pthr11129
	Montastrea_29275	ENSP00000344504.2	P07305	H1F0	histone h1/h5 pthr11467
	Montastrea_2973	ENSP00000343745.3	Q9UPY3	DICER1	helicase-related pthr14950
	Montastrea_3057	ENSP00000382697.1	Q13464	ROCK1	myotonic dystrophy s/t kinase-related pthr22988
	Montastrea_31807	ENSP00000434643.1	P23396	RPS3	30s/40s ribosomal protein s3 pthr11760
	Montastrea_31904	ENSP00000438819.1	Q7L7X3	TAOK1	mitogen-activated kinase kinase kinase pthr24361
	Montastrea_32072	ENSP00000378217.2	Q05655	PRKCD	akt-related serine/threonine-protein kinase pthr24352
	Montastrea_32624	ENSP00000362345.1	Q9BRQ8	AIFM2	nadh dehydrogenase-related pthr22915
	Montastrea_32769	ENSP00000428929.1	P42574	CASP3	caspase pthr10454
	Montastrea_3293	ENSP00000431512.1	Q00613	HSF1	heat shock transcription factor pthr10015
	Montastrea_3338	ENSP00000466417.1	P10415	BCL2	bcl-2 related pthr11256
	Montastrea_3339	ENSP00000466417.1	P10415	BCL2	bcl-2 related pthr11256
	Montastrea_3340	ENSP00000466417.1	P10415	BCL2	bcl-2 related pthr11256
	Montastrea_35092	ENSP00000202556.9	Q96KQ4	PPP1R13B	family not named pthr24131
	Montastrea_35267	ENSP00000365730.3	Q9Y6E0	STK24	mitogen-activated kinase kinase kinase pthr24361
	Montastrea_36221	ENSP00000202556.9	Q96KQ4	PPP1R13B	family not named pthr24131
	Montastrea_36433	ENSP00000258080.3	O43464	HTRA2	serine protease family s1c htra-related pthr22939
	Montastrea_3851	ENSP00000261716.3	Q7L7X3	TAOK1	mitogen-activated kinase kinase kinase pthr24361
	Montastrea_3857	ENSP00000448165.1	O14727	APAF1	family not named pthr22845
	Montastrea_3858	ENSP00000448165.1	O14727	APAF1	family not named pthr22845
	Montastrea_39005	ENSP00000435681.1	Q9UPY3	DICER1	helicase-related pthr14950
	Montastrea_39575	ENSP00000341189.3	Q05397	PTK2	tyrosine-protein kinase pthr24418
	Montastrea_39689	ENSP00000354159.5	Q9NPP4	NLRC4	inhibitor of apoptosis pthr10044
	Montastrea_3991	ENSP00000428028.1	Q96QB1	DLC1	rho-type gtpase activating protein pthr12659
	Montastrea_39976	ENSP00000365230.2	Q07817	BCL2L1	bcl-2 related pthr11256
	Montastrea_4028	ENSP00000343902.4	Q8WXG6	MADD	map-kinase activating death domain protein (madd)/denn/aex-3(c.elegans) pthr13008
	Montastrea_4029	ENSP00000384204.3	Q8WXG6	MADD	map-kinase activating death domain protein (madd)/denn/aex-3(c.elegans) pthr13008
	Montastrea_4030	ENSP00000384287.2	Q8WXG6	MADD	map-kinase activating death domain protein (madd)/denn/aex-3(c.elegans) pthr13008
	Montastrea_40420	ENSP00000290158.3	Q14974	KPNB1	importin beta pthr10527
	Montastrea_42749	ENSP00000433821.1	P23396	RPS3	30s/40s ribosomal protein s3 pthr11760
	Montastrea_43599	ENSP00000431723.1	Q13490	BIRC2	inhibitor of apoptosis pthr10044
	Montastrea_45479	ENSP00000433821.1	P23396	RPS3	30s/40s ribosomal protein s3 pthr11760
	Montastrea_489	ENSP00000431512.1	Q00613	HSF1	heat shock transcription factor pthr10015
	Montastrea_490	ENSP00000431512.1	Q00613	HSF1	heat shock transcription factor pthr10015
	Montastrea_4905	ENSP00000428929.1	P42574	CASP3	caspase pthr10454
	Montastrea_49182	ENSP00000367454.3	O76075	DFFB	family not named pthr13067
	Montastrea_50153	ENSP00000411532.1	P11388	TOP2A	dna topoisomerase/gyrase pthr10169
	Montastrea_507	ENSP00000438819.1	Q7L7X3	TAOK1	mitogen-activated kinase kinase kinase pthr24361
	Montastrea_50997	ENSP00000340082.6	P51813	BMX	tyrosine-protein kinase pthr24418
	Montastrea_51854	ENSP00000438819.1	Q7L7X3	TAOK1	mitogen-activated kinase kinase kinase pthr24361
	Montastrea_52757	ENSP00000378753.3	Q8WXG6	MADD	map-kinase activating death domain protein (madd)/denn/aex-3(c.elegans) pthr13008
	Montastrea_53076	ENSP00000258080.3	O43464	HTRA2	serine protease family s1c htra-related pthr22939
	Montastrea_53528	ENSP00000202556.9	Q96KQ4	PPP1R13B	family not named pthr24131
	Montastrea_53546	ENSP00000411532.1	P11388	TOP2A	dna topoisomerase/gyrase pthr10169
	Montastrea_53669	ENSP00000344504.2	P07305	H1F0	histone h1/h5 pthr11467
	Montastrea_53813	ENSP00000393596.2	Q9NR09	BIRC6	inhibitor of apoptosis pthr10044
	Montastrea_5413	ENSP00000365730.3	Q9Y6E0	STK24	mitogen-activated kinase kinase kinase pthr24361
	Montastrea_580	ENSP00000362179.5	Q5D1E8	ZC3H12A	n4bp1-related pthr12876
	Montastrea_581	ENSP00000362179.5	Q5D1E8	ZC3H12A	n4bp1-related pthr12876
	Montastrea_582	ENSP00000362179.5	Q5D1E8	ZC3H12A	n4bp1-related pthr12876
	Montastrea_58876	ENSP00000344504.2	P07305	H1F0	histone h1/h5 pthr11467
	Montastrea_59608	ENSP00000361725.4	Q14249	ENDOG	endonuclease related pthr13966
	Montastrea_6005	ENSP00000276297.4	Q96QB1	DLC1	rho-type gtpase activating protein pthr12659
	Montastrea_60488	ENSP00000411532.1	P11388	TOP2A	dna topoisomerase/gyrase pthr10169
	Montastrea_6059	ENSP00000345213.6	Q96CA5	BIRC7	inhibitor of apoptosis pthr10044
	Montastrea_6343	ENSP00000365730.3	Q9Y6E0	STK24	mitogen-activated kinase kinase kinase pthr24361
	Montastrea_6457	ENSP00000329623.3	P10415	BCL2	bcl-2 related pthr11256
	Montastrea_65310	ENSP00000344504.2	P07305	H1F0	histone h1/h5 pthr11467
	Montastrea_6548	ENSP00000348714.4	O15033	AREL1	hect domain ubiquitin-protein ligase pthr11254
	Montastrea_65837	ENSP00000411532.1	P11388	TOP2A	dna topoisomerase/gyrase pthr10169
	Montastrea_66195	ENSP00000344504.2	P07305	H1F0	histone h1/h5 pthr11467
	Montastrea_6823	ENSP00000261716.3	Q7L7X3	TAOK1	mitogen-activated kinase kinase kinase pthr24361
	Montastrea_6824	ENSP00000261716.3	Q7L7X3	TAOK1	mitogen-activated kinase kinase kinase pthr24361
	Montastrea_72856	ENSP00000239215.7	Q12981	BNIP1	bnip1-related pthr12825
	Montastrea_72961	ENSP00000303423.3	P49354	FNTA	protein farnesyltransferase alpha subunit/rab geranylgeranyl transferase alpha subunit pthr11129
	Montastrea_732	ENSP00000431512.1	Q00613	HSF1	heat shock transcription factor pthr10015
	Montastrea_7411	ENSP00000376506.2	Q9BUL8	PDCD10	tf-1 cell apoptosis related protein-15 pthr13250
	Montastrea_7506	ENSP00000348714.4	O15033	AREL1	hect domain ubiquitin-protein ligase pthr11254
	Montastrea_7521	ENSP00000438819.1	Q7L7X3	TAOK1	mitogen-activated kinase kinase kinase pthr24361
	Montastrea_8544	ENSP00000413812.2	Q76MJ5	ERN2
	Montastrea_8585	ENSP00000413812.2	Q76MJ5	ERN2
	Montastrea_8669	ENSP00000202556.9	Q96KQ4	PPP1R13B	family not named pthr24131
	Montastrea_8670	ENSP00000331602.3	Q05655	PRKCD	akt-related serine/threonine-protein kinase pthr24352
	Montastrea_8671	ENSP00000378217.2	Q05655	PRKCD	akt-related serine/threonine-protein kinase pthr24352
	Montastrea_8808	ENSP00000290158.3	Q14974	KPNB1	importin beta pthr10527
	Montastrea_8809	ENSP00000438964.1	Q14974	KPNB1	importin beta pthr10527
	Montastrea_8810	ENSP00000438253.2	Q14974	KPNB1	importin beta pthr10527
	Montastrea_8840	ENSP00000384204.3	Q8WXG6	MADD	map-kinase activating death domain protein (madd)/denn/aex-3(c.elegans) pthr13008
	Montastrea_9118	ENSP00000404912.2	P26583	HMGB2	swi/snf-related chromatin binding protein pthr13711
	Montastrea_9285	ENSP00000393596.2	Q9NR09	BIRC6	inhibitor of apoptosis pthr10044
	Montastrea_9583	ENSP00000302564.4	Q07817	BCL2L1	bcl-2 related pthr11256
	Montastrea_9584	ENSP00000365230.2	Q07817	BCL2L1	bcl-2 related pthr11256
	Montastrea_9749	ENSP00000258080.3	O43464	HTRA2	serine protease family s1c htra-related pthr22939
	Montastrea_9889	ENSP00000365730.3	Q9Y6E0	STK24	mitogen-activated kinase kinase kinase pthr24361
	Montastrea_993	ENSP00000343902.4	Q8WXG6	MADD	map-kinase activating death domain protein (madd)/denn/aex-3(c.elegans) pthr13008
Pigment
	Montastrea_10044	ENSP00000327801.4	P07237	P4HB	protein disulfide isomerase pthr18929
	Montastrea_10045	ENSP00000327801.4	P07237	P4HB	protein disulfide isomerase pthr18929
	Montastrea_10046	ENSP00000327801.4	P07237	P4HB	protein disulfide isomerase pthr18929
	Montastrea_10119	ENSP00000386406.1	Q14203	DCTN1	dynactin 1-related microtubule-binding pthr18916
	Montastrea_10126	ENSP00000435306.1	Q14697	GANAB	alpha-glucosidase pthr22762
	Montastrea_10434	ENSP00000304592.2	P49327	FASN	polyketide synthase-related pthr11712
	Montastrea_10445	ENSP00000216117.8	P09601	HMOX1	heme oxygenase pthr10720
	Montastrea_10517	ENSP00000286091.4	P13667	PDIA4	protein disulfide isomerase pthr18929
	Montastrea_10827	ENSP00000264220.2	Q06203	PPAT	amidophosphoribosyltransferase pthr11907
	Montastrea_11076	ENSP00000264649.5	Q93050	ATP6V0A1	vacuolar proton atpases pthr11629
	Montastrea_11092	ENSP00000446215.1	P62826	RAN	family not named pthr24071
	Montastrea_11102	ENSP00000327801.4	P07237	P4HB	protein disulfide isomerase pthr18929
	Montastrea_11143	ENSP00000324173.6	P11021	HSPA5	heat shock protein 70kda pthr19375
	Montastrea_11144	ENSP00000324173.6	P11021	HSPA5	heat shock protein 70kda pthr19375
	Montastrea_11166	ENSP00000372326.3	P22830	FECH	ferrochelatase pthr11108
	Montastrea_11167	ENSP00000372326.3	P22830	FECH	ferrochelatase pthr11108
	Montastrea_11174	ENSP00000300026.3	P23284	PPIB	peptidyl-prolyl cis-trans isomerase pthr11071
	Montastrea_11234	ENSP00000273158.3	Q96DW6	SLC25A38	family not named pthr24089
	Montastrea_11559	ENSP00000264431.4	Q9Y4G8	RAPGEF2	guanine nucleotide exchange factor pthr23113
	Montastrea_11640	ENSP00000286091.4	P13667	PDIA4	protein disulfide isomerase pthr18929
	Montastrea_11726	ENSP00000258737.7	P63000	RAC1	rho family gtpase pthr24072
	Montastrea_11757	ENSP00000356107.3	O14966	RAB29	family not named pthr24073
	Montastrea_11758	ENSP00000402910.1	O14966	RAB29	family not named pthr24073
	Montastrea_11773	ENSP00000245157.5	Q9BXC9	BBS2
	Montastrea_11774	ENSP00000245157.5	Q9BXC9	BBS2
	Montastrea_11867	ENSP00000346659.3	Q04671	OCA2	solute carrier family 13 member pthr10283
	Montastrea_12066	ENSP00000264335.8	P62258	YWHAE	14-3-3 protein pthr18860
	Montastrea_12138	ENSP00000324173.6	P11021	HSPA5	heat shock protein 70kda pthr19375
	Montastrea_12219	ENSP00000273158.3	Q96DW6	SLC25A38	family not named pthr24089
	Montastrea_12267	ENSP00000347416.5	O14617	AP3D1	delta adaptin-related pthr22781
	Montastrea_12420	ENSP00000324173.6	P11021	HSPA5	heat shock protein 70kda pthr19375
	Montastrea_12480	ENSP00000264335.8	P62258	YWHAE	14-3-3 protein pthr18860
	Montastrea_12558	ENSP00000273158.3	Q96DW6	SLC25A38	family not named pthr24089
	Montastrea_1256	ENSP00000333298.4	P11279	LAMP1	lysosome-associated membrane glycoprotein pthr11506
	Montastrea_12838	ENSP00000327801.4	P07237	P4HB	protein disulfide isomerase pthr18929
	Montastrea_13032	ENSP00000264649.5	Q93050	ATP6V0A1	vacuolar proton atpases pthr11629
	Montastrea_13178	ENSP00000356465.3	Q13637	RAB32	family not named pthr24073
	Montastrea_13230	ENSP00000258737.7	P63000	RAC1	rho family gtpase pthr24072
	Montastrea_13350	ENSP00000236671.2	P07339	CTSD	aspartyl proteases pthr13683
	Montastrea_1337	ENSP00000432083.1	P11142	HSPA8	heat shock protein 70kda pthr19375
	Montastrea_13378	ENSP00000299767.4	P14625	HSP90B1	heat shock protein 90 pthr11528
	Montastrea_13439	ENSP00000267199.3	Q96AX1	VPS33A	vesicle protein sorting-associated pthr11679
	Montastrea_13512	ENSP00000263321.4	P14679	TYR	tyrosinase pthr11474
	Montastrea_13517	ENSP00000243662.5	P57729	RAB38	family not named pthr24073
	Montastrea_13600	ENSP00000367766.2	Q92834	RPGR	regulator of chromosome condensation pthr22870
	Montastrea_13785	ENSP00000447730.1	P08962	CD63	tetraspanin pthr19282
	Montastrea_13789	ENSP00000264499.4	Q8IWZ6	BBS7	family not named pthr16074
	Montastrea_14060	ENSP00000418735.1	Q9P2N4	ADAMTS9	adamts (a disintegrin and metalloprotease with thrombospondin motifs) protease pthr13723
	Montastrea_1408	ENSP00000227378.3	P11142	HSPA8	heat shock protein 70kda pthr19375
	Montastrea_14102	ENSP00000361930.3	P31946	YWHAB	14-3-3 protein pthr18860
	Montastrea_1411	ENSP00000432083.1	P11142	HSPA8	heat shock protein 70kda pthr19375
	Montastrea_14204	ENSP00000324173.6	P11021	HSPA5	heat shock protein 70kda pthr19375
	Montastrea_14205	ENSP00000324173.6	P11021	HSPA5	heat shock protein 70kda pthr19375
	Montastrea_14333	ENSP00000344055.4	O14617	AP3D1	delta adaptin-related pthr22781
	Montastrea_14351	ENSP00000264028.4	P48444	ARCN1	coatomer subunit delta pthr10121
	Montastrea_14352	ENSP00000264028.4	P48444	ARCN1	coatomer subunit delta pthr10121
	Montastrea_14530	ENSP00000304592.2	P49327	FASN	polyketide synthase-related pthr11712
	Montastrea_14594	ENSP00000388510.2	P13631	RARG	nuclear hormone receptor pthr24082
	Montastrea_14595	ENSP00000264431.4	Q9Y4G8	RAPGEF2	guanine nucleotide exchange factor pthr23113
	Montastrea_14668	ENSP00000259711.6	Q9H1H9	KIF13A	family not named pthr24115
	Montastrea_14769	ENSP00000299980.4	O43747	AP1G1	adaptin
	Montastrea_14903	ENSP00000333547.5	Q15907	RAB11B	family not named pthr24073
	Montastrea_14946	ENSP00000286713.2	P27105	STOM	band 7 protein-related pthr10264
	Montastrea_14993	ENSP00000332296.4	P10826	RARB	nuclear hormone receptor pthr24082
	Montastrea_14994	ENSP00000332296.4	P10826	RARB	nuclear hormone receptor pthr24082
	Montastrea_15347	ENSP00000299767.4	P14625	HSP90B1	heat shock protein 90 pthr11528
	Montastrea_154	ENSP00000418735.1	Q9P2N4	ADAMTS9	adamts (a disintegrin and metalloprotease with thrombospondin motifs) protease pthr13723
	Montastrea_15478	ENSP00000416293.2	P11166	SLC2A1	family not named pthr24063
	Montastrea_15513	ENSP00000430597.1	O00203	AP3B1	adapter-related protein complex
	Montastrea_1557	ENSP00000216281.7	P07900	HSP90AA1	heat shock protein 90 pthr11528
	Montastrea_1558	ENSP00000216281.7	P07900	HSP90AA1	heat shock protein 90 pthr11528
	Montastrea_15703	ENSP00000291439.2	Q9BXS5	AP1M1	clathrin coat assembly protein pthr11998
	Montastrea_15711	ENSP00000296051.2	Q969F9	HPS3
	Montastrea_15749	ENSP00000420381.1	O43852	CALU	reticulocalbin pthr10827
	Montastrea_15750	ENSP00000249364.4	O43852	CALU	reticulocalbin pthr10827
	Montastrea_15769	ENSP00000264499.4	Q8IWZ6	BBS7	family not named pthr16074
	Montastrea_15787	ENSP00000359398.2	Q6QNY1	BLOC1S2	phytoene dehydrogenase pthr10668
	Montastrea_15928	ENSP00000447730.1	P08962	CD63	tetraspanin pthr19282
	Montastrea_15929	ENSP00000449337.1	P08962	CD63	tetraspanin pthr19282
	Montastrea_15966	ENSP00000449008.1	P49281	SLC11A2	manganese transporter pthr11706
	Montastrea_15969	ENSP00000327650.3	Q9H267	VPS33B	vesicle protein sorting-associated pthr11679
	Montastrea_16028	ENSP00000300026.3	P23284	PPIB	peptidyl-prolyl cis-trans isomerase pthr11071
	Montastrea_16036	ENSP00000303145.4	P49755	TMED10	transmembrane emp24 domain-containing protein pthr22811
	Montastrea_16037	ENSP00000303145.4	P49755	TMED10	transmembrane emp24 domain-containing protein pthr22811
	Montastrea_16134	ENSP00000377148.3	O43747	AP1G1	adaptin
	Montastrea_16136	ENSP00000230124.3	Q92562	FIG4	inositol 5-phosphatase pthr11200
	Montastrea_16137	ENSP00000230124.3	Q92562	FIG4	inositol 5-phosphatase pthr11200
	Montastrea_16230	ENSP00000450168.1	P61020	RAB5B	family not named pthr24073
	Montastrea_16231	ENSP00000450168.1	P61020	RAB5B	family not named pthr24073
	Montastrea_16232	ENSP00000450168.1	P61020	RAB5B	family not named pthr24073
	Montastrea_16259	ENSP00000217426.2	P23526	AHCY	adenosylhomocysteinase pthr23420
	Montastrea_16285	ENSP00000335153.7	P07900	HSP90AA1	heat shock protein 90 pthr11528
	Montastrea_16395	ENSP00000324173.6	P11021	HSPA5	heat shock protein 70kda pthr19375
	Montastrea_16428	ENSP00000446215.1	P62826	RAN	family not named pthr24071
	Montastrea_1646	ENSP00000371236.4	P22102	GART	trifunctional purine biosynthetic protein adenosine-3-related pthr10520
	Montastrea_1649	ENSP00000314992.4	O14718	RRH	opsin pthr24240
	Montastrea_1650	ENSP00000314992.4	O14718	RRH	opsin pthr24240
	Montastrea_1651	ENSP00000314992.4	O14718	RRH	opsin pthr24240
	Montastrea_16538	ENSP00000416293.2	P11166	SLC2A1	family not named pthr24063
	Montastrea_16570	ENSP00000416293.2	P11166	SLC2A1	family not named pthr24063
	Montastrea_1663	ENSP00000348693.6	Q9Y4I1	MYO5A	myosin pthr13140
	Montastrea_16897	ENSP00000286713.2	P27105	STOM	band 7 protein-related pthr10264
	Montastrea_16972	ENSP00000286091.4	P13667	PDIA4	protein disulfide isomerase pthr18929
	Montastrea_17003	ENSP00000324173.6	P11021	HSPA5	heat shock protein 70kda pthr19375
	Montastrea_17010	ENSP00000324173.6	P11021	HSPA5	heat shock protein 70kda pthr19375
	Montastrea_17029	ENSP00000265062.3	P51149	RAB7A	family not named pthr24073
	Montastrea_17057	ENSP00000261890.2	P62491	RAB11A	family not named pthr24073
	Montastrea_17166	ENSP00000236671.2	P07339	CTSD	aspartyl proteases pthr13683
	Montastrea_17283	ENSP00000245157.5	Q9BXC9	BBS2
	Montastrea_1736	ENSP00000437125.1	P11142	HSPA8	heat shock protein 70kda pthr19375
	Montastrea_17389	ENSP00000324173.6	P11021	HSPA5	heat shock protein 70kda pthr19375
	Montastrea_17432	ENSP00000387063.1	P40121	CAPG	villin pthr11977
	Montastrea_17469	ENSP00000480777.1	P51151	RAB9A	family not named pthr24073
	Montastrea_17470	ENSP00000420127.1	P51151	RAB9A	family not named pthr24073
	Montastrea_17638	ENSP00000447356.1	P08962	CD63	tetraspanin pthr19282
	Montastrea_17704	ENSP00000437125.1	P11142	HSPA8	heat shock protein 70kda pthr19375
	Montastrea_17720	ENSP00000354791.3	Q14203	DCTN1	dynactin 1-related microtubule-binding pthr18916
	Montastrea_17723	ENSP00000016171.5	Q7KZN9	COX15	cytochrome c oxidase assembly protein cox15 pthr23289
	Montastrea_17724	ENSP00000016171.5	Q7KZN9	COX15	cytochrome c oxidase assembly protein cox15 pthr23289
	Montastrea_17871	ENSP00000374071.3	P59510	ADAMTS20
	Montastrea_17909	ENSP00000265062.3	P51149	RAB7A	family not named pthr24073
	Montastrea_18014	ENSP00000346762.3	Q7KZF4	SND1	ebna2 binding protein p100 pthr12302
	Montastrea_18050	ENSP00000286713.2	P27105	STOM	band 7 protein-related pthr10264
	Montastrea_18079	ENSP00000356465.3	Q13637	RAB32	family not named pthr24073
	Montastrea_18155	ENSP00000300289.5	P30101	PDIA3	protein disulfide isomerase pthr18929
	Montastrea_18156	ENSP00000300289.5	P30101	PDIA3	protein disulfide isomerase pthr18929
	Montastrea_18171	ENSP00000261643.3	Q12887	COX10	prenyltransferases pthr11048
	Montastrea_1821	ENSP00000437125.1	P11142	HSPA8	heat shock protein 70kda pthr19375
	Montastrea_18343	ENSP00000286713.2	P27105	STOM	band 7 protein-related pthr10264
	Montastrea_18482	ENSP00000286713.2	P27105	STOM	band 7 protein-related pthr10264
	Montastrea_18543	ENSP00000264335.8	P62258	YWHAE	14-3-3 protein pthr18860
	Montastrea_18691	ENSP00000367615.3	P07741	APRT	family not named pthr32315
	Montastrea_18695	ENSP00000229340.5	Q15286	RAB35	family not named pthr24073
	Montastrea_18777	ENSP00000286713.2	P27105	STOM	band 7 protein-related pthr10264
	Montastrea_18905	ENSP00000377958.3	P50991	CCT4	chaperonin pthr11353
	Montastrea_18906	ENSP00000377958.3	P50991	CCT4	chaperonin pthr11353
	Montastrea_18917	ENSP00000299427.6	O14773	TPP1	protease s8 tripeptidyl peptidase i (cln2) pthr14218
	Montastrea_18934	ENSP00000269122.3	Q00610	CLTC	clathrin heavy chain pthr10292
	Montastrea_18961	ENSP00000377415.2	Q93050	ATP6V0A1	vacuolar proton atpases pthr11629
	Montastrea_19084	ENSP00000046640.3	O60931	CTNS	cystinosin pthr13131
	Montastrea_19177	ENSP00000268057.4	Q96RK4	BBS4	tetratricopeptide repeat protein
	Montastrea_19178	ENSP00000268057.4	Q96RK4	BBS4	tetratricopeptide repeat protein
	Montastrea_19671	ENSP00000368120.2	Q9H1H9	KIF13A	family not named pthr24115
	Montastrea_19702	ENSP00000437125.1	P11142	HSPA8	heat shock protein 70kda pthr19375
	Montastrea_19746	ENSP00000387270.1	Q14203	DCTN1	dynactin 1-related microtubule-binding pthr18916
	Montastrea_19935	ENSP00000300289.5	P30101	PDIA3	protein disulfide isomerase pthr18929
	Montastrea_19980	ENSP00000272227.3	Q15084	PDIA6	protein disulfide isomerase pthr18929
	Montastrea_20073	ENSP00000264335.8	P62258	YWHAE	14-3-3 protein pthr18860
	Montastrea_20362	ENSP00000327801.4	P07237	P4HB	protein disulfide isomerase pthr18929
	Montastrea_20436	ENSP00000259711.6	Q9H1H9	KIF13A	family not named pthr24115
	Montastrea_20540	ENSP00000442810.2	P49281	SLC11A2	manganese transporter pthr11706
	Montastrea_20543	ENSP00000333547.5	Q15907	RAB11B	family not named pthr24073
	Montastrea_20888	ENSP00000354111.4	Q9H3Z4	DNAJC5	dnaj homolog subfamily c member pthr24078
	Montastrea_21122	ENSP00000377958.3	P50991	CCT4	chaperonin pthr11353
	Montastrea_21222	ENSP00000243662.5	P57729	RAB38	family not named pthr24073
	Montastrea_21247	ENSP00000269122.3	Q00610	CLTC	clathrin heavy chain pthr10292
	Montastrea_21292	ENSP00000304592.2	P49327	FASN	polyketide synthase-related pthr11712
	Montastrea_21599	ENSP00000300026.3	P23284	PPIB	peptidyl-prolyl cis-trans isomerase pthr11071
	Montastrea_21672	ENSP00000046640.3	O60931	CTNS	cystinosin pthr13131
	Montastrea_2175	ENSP00000335153.7	P07900	HSP90AA1	heat shock protein 90 pthr11528
	Montastrea_2176	ENSP00000216281.7	P07900	HSP90AA1	heat shock protein 90 pthr11528
	Montastrea_21770	ENSP00000260118.6	Q92820	GGH	protease family c26 gamma-glutamyl hydrolase pthr11315
	Montastrea_21784	ENSP00000447053.1	P51148	RAB5C	family not named pthr24073
	Montastrea_21806	ENSP00000324173.6	P11021	HSPA5	heat shock protein 70kda pthr19375
	Montastrea_21855	ENSP00000386406.1	Q14203	DCTN1	dynactin 1-related microtubule-binding pthr18916
	Montastrea_21856	ENSP00000386843.3	Q14203	DCTN1	dynactin 1-related microtubule-binding pthr18916
	Montastrea_21935	ENSP00000379258.3	P10071	GLI3	zinc finger protein zic and gli pthr19818
	Montastrea_22091	ENSP00000261276.8	Q04671	OCA2	solute carrier family 13 member pthr10283
	Montastrea_22585	ENSP00000227378.3	P11142	HSPA8	heat shock protein 70kda pthr19375
	Montastrea_22592	ENSP00000354111.4	Q9H3Z4	DNAJC5	dnaj homolog subfamily c member pthr24078
	Montastrea_22653	ENSP00000346659.3	Q04671	OCA2	solute carrier family 13 member pthr10283
	Montastrea_22748	ENSP00000354111.4	Q9H3Z4	DNAJC5	dnaj homolog subfamily c member pthr24078
	Montastrea_22890	ENSP00000426909.1	P63244	RACK1	receptor for activated protein kinase c (rack1) pthr19868
	Montastrea_2293	ENSP00000304592.2	P49327	FASN	polyketide synthase-related pthr11712
	Montastrea_23008	ENSP00000353444.5	P61020	RAB5B	family not named pthr24073
	Montastrea_23373	ENSP00000260118.6	Q92820	GGH	protease family c26 gamma-glutamyl hydrolase pthr11315
	Montastrea_23374	ENSP00000260118.6	Q92820	GGH	protease family c26 gamma-glutamyl hydrolase pthr11315
	Montastrea_23403	ENSP00000264028.4	P48444	ARCN1	coatomer subunit delta pthr10121
	Montastrea_23446	ENSP00000243662.5	P57729	RAB38	family not named pthr24073
	Montastrea_23576	ENSP00000229340.5	Q15286	RAB35	family not named pthr24073
	Montastrea_2365	ENSP00000295600.7	O75030	MITF	basic helix-loop-helix/leucine zipper transcription factor pthr10014
	Montastrea_23663	ENSP00000264028.4	P48444	ARCN1	coatomer subunit delta pthr10121
	Montastrea_23675	ENSP00000264335.8	P62258	YWHAE	14-3-3 protein pthr18860
	Montastrea_23823	ENSP00000286091.4	P13667	PDIA4	protein disulfide isomerase pthr18929
	Montastrea_23879	ENSP00000359245.3	P78363	ABCA4	atp-binding cassette transporter subfamily a (abca) pthr19229
	Montastrea_2401	ENSP00000259711.6	Q9H1H9	KIF13A	family not named pthr24115
	Montastrea_24094	ENSP00000333298.4	P11279	LAMP1	lysosome-associated membrane glycoprotein pthr11506
	Montastrea_24219	ENSP00000249364.4	O43852	CALU	reticulocalbin pthr10827
	Montastrea_2431	ENSP00000446215.1	P62826	RAN	family not named pthr24071
	Montastrea_24486	ENSP00000246337.4	P06132	UROD	methyltetrahydrofolate:homocysteine methyltransferase related pthr21091
	Montastrea_24792	ENSP00000377470.2	P09543	CNP	2'
	Montastrea_24990	ENSP00000304592.2	P49327	FASN	polyketide synthase-related pthr11712
	Montastrea_25113	ENSP00000377958.3	P50991	CCT4	chaperonin pthr11353
	Montastrea_25159	ENSP00000426909.1	P63244	RACK1	receptor for activated protein kinase c (rack1) pthr19868
	Montastrea_25186	ENSP00000276390.2	P21281	ATP6V1B2	atp synthase pthr15184
	Montastrea_25258	ENSP00000230124.3	Q92562	FIG4	inositol 5-phosphatase pthr11200
	Montastrea_2530	ENSP00000387063.1	P40121	CAPG	villin pthr11977
	Montastrea_2531	ENSP00000387063.1	P40121	CAPG	villin pthr11977
	Montastrea_25632	ENSP00000265062.3	P51149	RAB7A	family not named pthr24073
	Montastrea_26017	ENSP00000286713.2	P27105	STOM	band 7 protein-related pthr10264
	Montastrea_26050	ENSP00000260118.6	Q92820	GGH	protease family c26 gamma-glutamyl hydrolase pthr11315
	Montastrea_26205	ENSP00000249364.4	O43852	CALU	reticulocalbin pthr10827
	Montastrea_26222	ENSP00000229340.5	Q15286	RAB35	family not named pthr24073
	Montastrea_26326	ENSP00000291439.2	Q9BXS5	AP1M1	clathrin coat assembly protein pthr11998
	Montastrea_26350	ENSP00000418735.1	Q9P2N4	ADAMTS9	adamts (a disintegrin and metalloprotease with thrombospondin motifs) protease pthr13723
	Montastrea_26554	ENSP00000367766.2	Q92834	RPGR	regulator of chromosome condensation pthr22870
	Montastrea_26731	ENSP00000432083.1	P11142	HSPA8	heat shock protein 70kda pthr19375
	Montastrea_26758	ENSP00000327801.4	P07237	P4HB	protein disulfide isomerase pthr18929
	Montastrea_26807	ENSP00000341550.3	Q71RS6	SLC24A5	sodium/potassium/calcium exchanger pthr10846
	Montastrea_27071	ENSP00000291439.2	Q9BXS5	AP1M1	clathrin coat assembly protein pthr11998
	Montastrea_27227	ENSP00000300026.3	P23284	PPIB	peptidyl-prolyl cis-trans isomerase pthr11071
	Montastrea_27258	ENSP00000299767.4	P14625	HSP90B1	heat shock protein 90 pthr11528
	Montastrea_28090	ENSP00000216281.7	P07900	HSP90AA1	heat shock protein 90 pthr11528
	Montastrea_2824	ENSP00000345728.6	Q04656	ATP7A	family not named pthr24093
	Montastrea_2867	ENSP00000345728.6	Q04656	ATP7A	family not named pthr24093
	Montastrea_2869	ENSP00000345728.6	Q04656	ATP7A	family not named pthr24093
	Montastrea_28697	ENSP00000418735.1	Q9P2N4	ADAMTS9	adamts (a disintegrin and metalloprotease with thrombospondin motifs) protease pthr13723
	Montastrea_28729	ENSP00000377415.2	Q93050	ATP6V0A1	vacuolar proton atpases pthr11629
	Montastrea_28864	ENSP00000220531.3	Q9UL45	BLOC1S6	family not named pthr31328
	Montastrea_29213	ENSP00000300161.4	P31946	YWHAB	14-3-3 protein pthr18860
	Montastrea_29480	ENSP00000335153.7	P07900	HSP90AA1	heat shock protein 90 pthr11528
	Montastrea_29736	ENSP00000295240.3	Q8N3I7	BBS5	bardet-biedl syndrome protein 5 pthr21351
	Montastrea_29974	ENSP00000380034.1	O43623	SNAI2	zinc finger protein pthr11389
	Montastrea_30028	ENSP00000360609.1	P08238	HSP90AB1	heat shock protein 90 pthr11528
	Montastrea_30043	ENSP00000325875.3	P08238	HSP90AB1	heat shock protein 90 pthr11528
	Montastrea_30137	ENSP00000324173.6	P11021	HSPA5	heat shock protein 70kda pthr19375
	Montastrea_30153	ENSP00000345672.5	P07858	CTSB	cysteine protease family c1-related pthr12411
	Montastrea_30301	ENSP00000374443.2	Q99698	LYST	beige/beach-related pthr13743
	Montastrea_30555	ENSP00000264335.8	P62258	YWHAE	14-3-3 protein pthr18860
	Montastrea_30853	ENSP00000418735.1	Q9P2N4	ADAMTS9	adamts (a disintegrin and metalloprotease with thrombospondin motifs) protease pthr13723
	Montastrea_30952	ENSP00000268057.4	Q96RK4	BBS4	tetratricopeptide repeat protein
	Montastrea_31558	ENSP00000391646.2	P27824	CANX	calreticulin and calnexin pthr11073
	Montastrea_31703	ENSP00000418735.1	Q9P2N4	ADAMTS9	adamts (a disintegrin and metalloprotease with thrombospondin motifs) protease pthr13723
	Montastrea_31997	ENSP00000227378.3	P11142	HSPA8	heat shock protein 70kda pthr19375
	Montastrea_32099	ENSP00000300026.3	P23284	PPIB	peptidyl-prolyl cis-trans isomerase pthr11071
	Montastrea_32659	ENSP00000385757.1	P53004	BLVRA	oxidoreductases pthr22604
	Montastrea_3271	ENSP00000374443.2	Q99698	LYST	beige/beach-related pthr13743
	Montastrea_32808	ENSP00000243662.5	P57729	RAB38	family not named pthr24073
	Montastrea_33127	ENSP00000286548.4	P50148	GNAQ	gtp-binding protein alpha subunit pthr10218
	Montastrea_3338	ENSP00000466417.1	P10415	BCL2	bcl-2 related pthr11256
	Montastrea_3339	ENSP00000466417.1	P10415	BCL2	bcl-2 related pthr11256
	Montastrea_3340	ENSP00000466417.1	P10415	BCL2	bcl-2 related pthr11256
	Montastrea_33451	ENSP00000261735.3	P30040	ERP29	endoplasmic reticulum protein erp29 pthr12211
	Montastrea_33765	ENSP00000361965.4	P00813	ADA	adenosine deaminase pthr11409
	Montastrea_33798	ENSP00000345672.5	P07858	CTSB	cysteine protease family c1-related pthr12411
	Montastrea_33871	ENSP00000296255.3	P04843	RPN1	ribophorin i pthr21049
	Montastrea_33877	ENSP00000324173.6	P11021	HSPA5	heat shock protein 70kda pthr19375
	Montastrea_33965	ENSP00000265132.3	P02760	AMBP	kunitz-type protease inhibitor-related pthr10083
	Montastrea_34575	ENSP00000361965.4	P00813	ADA	adenosine deaminase pthr11409
	Montastrea_3464	ENSP00000304592.2	P49327	FASN	polyketide synthase-related pthr11712
	Montastrea_34645	ENSP00000346762.3	Q7KZF4	SND1	ebna2 binding protein p100 pthr12302
	Montastrea_34689	ENSP00000426909.1	P63244	RACK1	receptor for activated protein kinase c (rack1) pthr19868
	Montastrea_34859	ENSP00000046640.3	O60931	CTNS	cystinosin pthr13131
	Montastrea_3498	ENSP00000359245.3	P78363	ABCA4	atp-binding cassette transporter subfamily a (abca) pthr19229
	Montastrea_34985	ENSP00000278715.3	P08397	HMBS	porphobilinogen deaminase pthr11557
	Montastrea_35023	ENSP00000426909.1	P63244	RACK1	receptor for activated protein kinase c (rack1) pthr19868
	Montastrea_35190	ENSP00000367766.2	Q92834	RPGR	regulator of chromosome condensation pthr22870
	Montastrea_35202	ENSP00000264193.2	P36551	CPOX	coproporphyrinogen iii oxidase
	Montastrea_35565	ENSP00000286713.2	P27105	STOM	band 7 protein-related pthr10264
	Montastrea_35942	ENSP00000387270.1	Q14203	DCTN1	dynactin 1-related microtubule-binding pthr18916
	Montastrea_36033	ENSP00000386284.3	P13716	ALAD	porphobilinogen synthase pthr11458
	Montastrea_36886	ENSP00000327650.3	Q9H267	VPS33B	vesicle protein sorting-associated pthr11679
	Montastrea_3700	ENSP00000286548.4	P50148	GNAQ	gtp-binding protein alpha subunit pthr10218
	Montastrea_37104	ENSP00000376176.2	P62826	RAN	family not named pthr24071
	Montastrea_37235	ENSP00000338562.4	Q13277	STX3	syntaxin pthr19957
	Montastrea_37250	ENSP00000367766.2	Q92834	RPGR	regulator of chromosome condensation pthr22870
	Montastrea_37469	ENSP00000265967.5	Q9UPZ3	HPS5	ruby-eye2-like protein pthr23287
	Montastrea_37880	ENSP00000318868.3	P34896	SHMT1	serine hydroxymethyltransferase pthr11680
	Montastrea_37970	ENSP00000286713.2	P27105	STOM	band 7 protein-related pthr10264
	Montastrea_37971	ENSP00000304292.3	Q96NW4	ANKRD27	family not named pthr24170
	Montastrea_37977	ENSP00000418057.1	Q9H0F7	ARL6	adp ribosylation factor-related pthr11711
	Montastrea_38320	ENSP00000400717.2	Q14344	GNA13	gtp-binding protein alpha subunit pthr10218
	Montastrea_38580	ENSP00000264649.5	Q93050	ATP6V0A1	vacuolar proton atpases pthr11629
	Montastrea_3860	ENSP00000299980.4	O43747	AP1G1	adaptin
	Montastrea_3861	ENSP00000299980.4	O43747	AP1G1	adaptin
	Montastrea_38846	ENSP00000262646.7	P61019	RAB2A	family not named pthr24073
	Montastrea_38927	ENSP00000371294.3	O60931	CTNS	cystinosin pthr13131
	Montastrea_39041	ENSP00000324173.6	P11021	HSPA5	heat shock protein 70kda pthr19375
	Montastrea_39249	ENSP00000299767.4	P14625	HSP90B1	heat shock protein 90 pthr11528
	Montastrea_39537	ENSP00000333547.5	Q15907	RAB11B	family not named pthr24073
	Montastrea_39971	ENSP00000264499.4	Q8IWZ6	BBS7	family not named pthr16074
	Montastrea_40190	ENSP00000340466.4	Q14697	GANAB	alpha-glucosidase pthr22762
	Montastrea_40909	ENSP00000386331.3	Q13402	MYO7A
	Montastrea_41239	ENSP00000300161.4	P31946	YWHAB	14-3-3 protein pthr18860
	Montastrea_41416	ENSP00000441883.1	Q15286	RAB35	family not named pthr24073
	Montastrea_4169	ENSP00000348498.3	P21359	NF1	ras gtpase-activating proteins pthr10194
	Montastrea_4170	ENSP00000348498.3	P21359	NF1	ras gtpase-activating proteins pthr10194
	Montastrea_41793	ENSP00000273158.3	Q96DW6	SLC25A38	family not named pthr24089
	Montastrea_41810	ENSP00000376176.2	P62826	RAN	family not named pthr24071
	Montastrea_4203	ENSP00000415107.2	O43147	SGSM2	tbc1 domain family member gtpase-activating protein pthr22957
	Montastrea_4204	ENSP00000415107.2	O43147	SGSM2	tbc1 domain family member gtpase-activating protein pthr22957
	Montastrea_42046	ENSP00000267103.5	Q9HB07	C12orf10	metal dependent hydrolase - related pthr11215
	Montastrea_4219	ENSP00000351015.4	P21359	NF1	ras gtpase-activating proteins pthr10194
	Montastrea_42344	ENSP00000261735.3	P30040	ERP29	endoplasmic reticulum protein erp29 pthr12211
	Montastrea_42345	ENSP00000264335.8	P62258	YWHAE	14-3-3 protein pthr18860
	Montastrea_42454	ENSP00000342951.3	Q93050	ATP6V0A1	vacuolar proton atpases pthr11629
	Montastrea_42459	ENSP00000264335.8	P62258	YWHAE	14-3-3 protein pthr18860
	Montastrea_42476	ENSP00000342951.3	Q93050	ATP6V0A1	vacuolar proton atpases pthr11629
	Montastrea_42662	ENSP00000264335.8	P62258	YWHAE	14-3-3 protein pthr18860
	Montastrea_42750	ENSP00000264335.8	P62258	YWHAE	14-3-3 protein pthr18860
	Montastrea_43669	ENSP00000367766.2	Q92834	RPGR	regulator of chromosome condensation pthr22870
	Montastrea_43718	ENSP00000300289.5	P30101	PDIA3	protein disulfide isomerase pthr18929
	Montastrea_43808	ENSP00000387286.3	P62820	RAB1A	family not named pthr24073
	Montastrea_4388	ENSP00000300026.3	P23284	PPIB	peptidyl-prolyl cis-trans isomerase pthr11071
	Montastrea_4432	ENSP00000442810.2	P49281	SLC11A2	manganese transporter pthr11706
	Montastrea_446	ENSP00000379616.3	P35749	MYH11	myosin pthr13140
	Montastrea_44737	ENSP00000225308.8	Q9BZJ4	SLC25A39	family not named pthr24089
	Montastrea_44828	ENSP00000387286.3	P62820	RAB1A	family not named pthr24073
	Montastrea_45041	ENSP00000299980.4	O43747	AP1G1	adaptin
	Montastrea_4535	ENSP00000264431.4	Q9Y4G8	RAPGEF2	guanine nucleotide exchange factor pthr23113
	Montastrea_45446	ENSP00000324173.6	P11021	HSPA5	heat shock protein 70kda pthr19375
	Montastrea_45661	ENSP00000342951.3	Q93050	ATP6V0A1	vacuolar proton atpases pthr11629
	Montastrea_45896	ENSP00000264335.8	P62258	YWHAE	14-3-3 protein pthr18860
	Montastrea_46062	ENSP00000343838.5	Q9HAW8	UGT1A10	glucosyl/glucuronosyl transferases pthr11926
	Montastrea_46079	ENSP00000480240.1	Q9H2I8	C10orf11	u2 small nuclear ribonucleoprotein a pthr10552
	Montastrea_4614	ENSP00000296255.3	P04843	RPN1	ribophorin i pthr21049
	Montastrea_46236	ENSP00000346762.3	Q7KZF4	SND1	ebna2 binding protein p100 pthr12302
	Montastrea_46480	ENSP00000262646.7	P61019	RAB2A	family not named pthr24073
	Montastrea_4685	ENSP00000344055.4	O14617	AP3D1	delta adaptin-related pthr22781
	Montastrea_4686	ENSP00000347416.5	O14617	AP3D1	delta adaptin-related pthr22781
	Montastrea_47051	ENSP00000286713.2	P27105	STOM	band 7 protein-related pthr10264
	Montastrea_47094	ENSP00000387286.3	P62820	RAB1A	family not named pthr24073
	Montastrea_47304	ENSP00000374443.2	Q99698	LYST	beige/beach-related pthr13743
	Montastrea_47798	ENSP00000258737.7	P63000	RAC1	rho family gtpase pthr24072
	Montastrea_48202	ENSP00000432083.1	P11142	HSPA8	heat shock protein 70kda pthr19375
	Montastrea_48298	ENSP00000261735.3	P30040	ERP29	endoplasmic reticulum protein erp29 pthr12211
	Montastrea_48889	ENSP00000387286.3	P62820	RAB1A	family not named pthr24073
	Montastrea_49122	ENSP00000261890.2	P62491	RAB11A	family not named pthr24073
	Montastrea_49922	ENSP00000417310.1	P41221	WNT5A	wnt related pthr12027
	Montastrea_50254	ENSP00000261890.2	P62491	RAB11A	family not named pthr24073
	Montastrea_5030	ENSP00000357042.1	Q92542	NCSTN	nicastrin pthr21092
	Montastrea_50540	ENSP00000386331.3	Q13402	MYO7A
	Montastrea_5126	ENSP00000300161.4	P31946	YWHAB	14-3-3 protein pthr18860
	Montastrea_5127	ENSP00000300161.4	P31946	YWHAB	14-3-3 protein pthr18860
	Montastrea_51873	ENSP00000262646.7	P61019	RAB2A	family not named pthr24073
	Montastrea_51939	ENSP00000286091.4	P13667	PDIA4	protein disulfide isomerase pthr18929
	Montastrea_5203	ENSP00000447053.1	P51148	RAB5C	family not named pthr24073
	Montastrea_5204	ENSP00000447053.1	P51148	RAB5C	family not named pthr24073
	Montastrea_5205	ENSP00000447053.1	P51148	RAB5C	family not named pthr24073
	Montastrea_52145	ENSP00000300026.3	P23284	PPIB	peptidyl-prolyl cis-trans isomerase pthr11071
	Montastrea_52408	ENSP00000357674.5	O95295	SNAPIN	family not named pthr31305
	Montastrea_52513	ENSP00000324173.6	P11021	HSPA5	heat shock protein 70kda pthr19375
	Montastrea_5323	ENSP00000418845.1	O75030	MITF	basic helix-loop-helix/leucine zipper transcription factor pthr10014
	Montastrea_53470	ENSP00000261890.2	P62491	RAB11A	family not named pthr24073
	Montastrea_53873	ENSP00000437125.1	P11142	HSPA8	heat shock protein 70kda pthr19375
	Montastrea_54060	ENSP00000454523.1	O43747	AP1G1	adaptin
	Montastrea_5412	ENSP00000286091.4	P13667	PDIA4	protein disulfide isomerase pthr18929
	Montastrea_54256	ENSP00000324173.6	P11021	HSPA5	heat shock protein 70kda pthr19375
	Montastrea_54331	ENSP00000353444.5	P61020	RAB5B	family not named pthr24073
	Montastrea_54657	ENSP00000345689.4	P51148	RAB5C	family not named pthr24073
	Montastrea_54770	ENSP00000480240.1	Q9H2I8	C10orf11	u2 small nuclear ribonucleoprotein a pthr10552
	Montastrea_5484	ENSP00000346762.3	Q7KZF4	SND1	ebna2 binding protein p100 pthr12302
	Montastrea_5485	ENSP00000346762.3	Q7KZF4	SND1	ebna2 binding protein p100 pthr12302
	Montastrea_5521	ENSP00000286548.4	P50148	GNAQ	gtp-binding protein alpha subunit pthr10218
	Montastrea_55433	ENSP00000261890.2	P62491	RAB11A	family not named pthr24073
	Montastrea_5548	ENSP00000296043.6	Q8TF72	SHROOM3	apical protein/shroom-related pthr15012
	Montastrea_56357	ENSP00000335153.7	P07900	HSP90AA1	heat shock protein 90 pthr11528
	Montastrea_5655	ENSP00000447053.1	P51148	RAB5C	family not named pthr24073
	Montastrea_5658	ENSP00000247461.4	P27824	CANX	calreticulin and calnexin pthr11073
	Montastrea_56679	ENSP00000359245.3	P78363	ABCA4	atp-binding cassette transporter subfamily a (abca) pthr19229
	Montastrea_5672	ENSP00000299767.4	P14625	HSP90B1	heat shock protein 90 pthr11528
	Montastrea_5673	ENSP00000299767.4	P14625	HSP90B1	heat shock protein 90 pthr11528
	Montastrea_56771	ENSP00000345689.4	P51148	RAB5C	family not named pthr24073
	Montastrea_57605	ENSP00000335203.5	Q9UII2	ATPIF1	atpase inhibitor/5-formyltetrahydrofolate cyclo-ligase pthr23407
	Montastrea_57609	ENSP00000264649.5	Q93050	ATP6V0A1	vacuolar proton atpases pthr11629
	Montastrea_57913	ENSP00000272227.3	Q15084	PDIA6	protein disulfide isomerase pthr18929
	Montastrea_58710	ENSP00000264335.8	P62258	YWHAE	14-3-3 protein pthr18860
	Montastrea_58819	ENSP00000304592.2	P49327	FASN	polyketide synthase-related pthr11712
	Montastrea_59502	ENSP00000387286.3	P62820	RAB1A	family not named pthr24073
	Montastrea_59615	ENSP00000386331.3	Q13402	MYO7A
	Montastrea_59808	ENSP00000300026.3	P23284	PPIB	peptidyl-prolyl cis-trans isomerase pthr11071
	Montastrea_60285	ENSP00000260447.4	P30047	GCHFR	family not named pthr32424
	Montastrea_6063	ENSP00000368103.2	Q9H1H9	KIF13A	family not named pthr24115
	Montastrea_61466	ENSP00000374071.3	P59510	ADAMTS20
	Montastrea_61592	ENSP00000368091.5	Q9H1H9	KIF13A	family not named pthr24115
	Montastrea_6219	ENSP00000359245.3	P78363	ABCA4	atp-binding cassette transporter subfamily a (abca) pthr19229
	Montastrea_62985	ENSP00000304592.2	P49327	FASN	polyketide synthase-related pthr11712
	Montastrea_63277	ENSP00000411771.2	O00560	SDCBP	syntenin related pthr12345
	Montastrea_63334	ENSP00000335203.5	Q9UII2	ATPIF1	atpase inhibitor/5-formyltetrahydrofolate cyclo-ligase pthr23407
	Montastrea_63406	ENSP00000046640.3	O60931	CTNS	cystinosin pthr13131
	Montastrea_6359	ENSP00000304292.3	Q96NW4	ANKRD27	family not named pthr24170
	Montastrea_6360	ENSP00000304292.3	Q96NW4	ANKRD27	family not named pthr24170
	Montastrea_63770	ENSP00000371923.3	Q8IWN7	RP1L1
	Montastrea_6402	ENSP00000378416.2	P13196	ALAS1	class ii aminotransferase/8-amino-7-oxononanoate synthase pthr13693
	Montastrea_6457	ENSP00000329623.3	P10415	BCL2	bcl-2 related pthr11256
	Montastrea_65019	ENSP00000343943.5	P50336	PPOX	amine oxidase pthr10742
	Montastrea_6511	ENSP00000216117.8	P09601	HMOX1	heme oxygenase pthr10720
	Montastrea_66390	ENSP00000286713.2	P27105	STOM	band 7 protein-related pthr10264
	Montastrea_66965	ENSP00000325875.3	P08238	HSP90AB1	heat shock protein 90 pthr11528
	Montastrea_6710	ENSP00000262646.7	P61019	RAB2A	family not named pthr24073
	Montastrea_6718	ENSP00000411771.2	O00560	SDCBP	syntenin related pthr12345
	Montastrea_68282	ENSP00000304292.3	Q96NW4	ANKRD27	family not named pthr24170
	Montastrea_6875	ENSP00000367766.2	Q92834	RPGR	regulator of chromosome condensation pthr22870
	Montastrea_69205	ENSP00000385385.2	Q15084	PDIA6	protein disulfide isomerase pthr18929
	Montastrea_6926	ENSP00000294785.5	Q92542	NCSTN	nicastrin pthr21092
	Montastrea_69362	ENSP00000300026.3	P23284	PPIB	peptidyl-prolyl cis-trans isomerase pthr11071
	Montastrea_69720	ENSP00000386331.3	Q13402	MYO7A
	Montastrea_6985	ENSP00000261890.2	P62491	RAB11A	family not named pthr24073
	Montastrea_6986	ENSP00000261890.2	P62491	RAB11A	family not named pthr24073
	Montastrea_7026	ENSP00000387286.3	P62820	RAB1A	family not named pthr24073
	Montastrea_7060	ENSP00000307387.3	Q8WUM4	PDCD6IP	pcd6 interacting protein-related pthr23030
	Montastrea_7061	ENSP00000307387.3	Q8WUM4	PDCD6IP	pcd6 interacting protein-related pthr23030
	Montastrea_7062	ENSP00000307387.3	Q8WUM4	PDCD6IP	pcd6 interacting protein-related pthr23030
	Montastrea_71610	ENSP00000449008.1	P49281	SLC11A2	manganese transporter pthr11706
	Montastrea_72971	ENSP00000265132.3	P02760	AMBP	kunitz-type protease inhibitor-related pthr10083
	Montastrea_7317	ENSP00000268989.3	O43147	SGSM2	tbc1 domain family member gtpase-activating protein pthr22957
	Montastrea_73390	ENSP00000243662.5	P57729	RAB38	family not named pthr24073
	Montastrea_73735	ENSP00000335153.7	P07900	HSP90AA1	heat shock protein 90 pthr11528
	Montastrea_7383	ENSP00000447053.1	P51148	RAB5C	family not named pthr24073
	Montastrea_74550	ENSP00000216281.7	P07900	HSP90AA1	heat shock protein 90 pthr11528
	Montastrea_7542	ENSP00000247461.4	P27824	CANX	calreticulin and calnexin pthr11073
	Montastrea_7543	ENSP00000424063.1	P27824	CANX	calreticulin and calnexin pthr11073
	Montastrea_7544	ENSP00000424063.1	P27824	CANX	calreticulin and calnexin pthr11073
	Montastrea_7545	ENSP00000391646.2	P27824	CANX	calreticulin and calnexin pthr11073
	Montastrea_7781	ENSP00000361512.4	P60891	PRPS1	ribose-phosphate pyrophosphokinase pthr10210
	Montastrea_7849	ENSP00000264220.2	Q06203	PPAT	amidophosphoribosyltransferase pthr11907
	Montastrea_7884	ENSP00000389610.2	Q06413	MEF2C	mads box protein pthr11945
	Montastrea_7960	ENSP00000377148.3	O43747	AP1G1	adaptin
	Montastrea_7972	ENSP00000299767.4	P14625	HSP90B1	heat shock protein 90 pthr11528
	Montastrea_8038	ENSP00000324173.6	P11021	HSPA5	heat shock protein 70kda pthr19375
	Montastrea_8068	ENSP00000437125.1	P11142	HSPA8	heat shock protein 70kda pthr19375
	Montastrea_8094	ENSP00000447053.1	P51148	RAB5C	family not named pthr24073
	Montastrea_8152	ENSP00000387286.3	P62820	RAB1A	family not named pthr24073
	Montastrea_8153	ENSP00000387286.3	P62820	RAB1A	family not named pthr24073
	Montastrea_8256	ENSP00000418779.1	P13196	ALAS1	class ii aminotransferase/8-amino-7-oxononanoate synthase pthr13693
	Montastrea_8419	ENSP00000346762.3	Q7KZF4	SND1	ebna2 binding protein p100 pthr12302
	Montastrea_8420	ENSP00000346762.3	Q7KZF4	SND1	ebna2 binding protein p100 pthr12302
	Montastrea_8511	ENSP00000265062.3	P51149	RAB7A	family not named pthr24073
	Montastrea_8608	ENSP00000264431.4	Q9Y4G8	RAPGEF2	guanine nucleotide exchange factor pthr23113
	Montastrea_9003	ENSP00000346762.3	Q7KZF4	SND1	ebna2 binding protein p100 pthr12302
	Montastrea_901	ENSP00000216605.8	P11586	MTHFD1
	Montastrea_9052	ENSP00000303351.3	P05556	ITGB1	integrin beta subunit pthr10082
	Montastrea_9482	ENSP00000264335.8	P62258	YWHAE	14-3-3 protein pthr18860
	Montastrea_960	ENSP00000304592.2	P49327	FASN	polyketide synthase-related pthr11712
	Montastrea_9693	ENSP00000264431.4	Q9Y4G8	RAPGEF2	guanine nucleotide exchange factor pthr23113
	Montastrea_973	ENSP00000374443.2	Q99698	LYST	beige/beach-related pthr13743
	Montastrea_974	ENSP00000374443.2	Q99698	LYST	beige/beach-related pthr13743
	Montastrea_9760	ENSP00000327801.4	P07237	P4HB	protein disulfide isomerase pthr18929
	Montastrea_9771	ENSP00000387270.1	Q14203	DCTN1	dynactin 1-related microtubule-binding pthr18916
	Montastrea_9843	ENSP00000418735.1	Q9P2N4	ADAMTS9	adamts (a disintegrin and metalloprotease with thrombospondin motifs) protease pthr13723
	Montastrea_9972	ENSP00000338004.3	P30536	TSPO	peripheral-type benzodiazepine receptor pthr10057
	Montastrea_9973	ENSP00000338004.3	P30536	TSPO	peripheral-type benzodiazepine receptor pthr10057
	Montastrea_9996	ENSP00000300161.4	P31946	YWHAB	14-3-3 protein pthr18860
	Montastrea_9997	ENSP00000300161.4	P31946	YWHAB	14-3-3 protein pthr18860
	Montastrea_9998	ENSP00000361930.3	P31946	YWHAB	14-3-3 protein pthr18860
Stress
	Montastrea_10026	ENSP00000362012.4	P20073	ANXA7	annexin pthr10502
	Montastrea_10027	ENSP00000362010.4	P20073	ANXA7	annexin pthr10502
	Montastrea_10029	ENSP00000385992.1	Q8TB72	PUM2	rna binding protein pumilio-related pthr12537
	Montastrea_10044	ENSP00000327801.4	P07237	P4HB	protein disulfide isomerase pthr18929
	Montastrea_10045	ENSP00000327801.4	P07237	P4HB	protein disulfide isomerase pthr18929
	Montastrea_10046	ENSP00000327801.4	P07237	P4HB	protein disulfide isomerase pthr18929
	Montastrea_10049	ENSP00000428929.1	P42574	CASP3	caspase pthr10454
	Montastrea_10062	ENSP00000294752.3	Q96P20	NLRP3	family not named pthr24106
	Montastrea_10079	ENSP00000305815.5	Q06330	RBPJ	recombining binding protein suppressor of hairless pthr10665
	Montastrea_10093	ENSP00000344666.4	P35240	NF2	merlin/moesin/ezrin/radixin pthr23281
	Montastrea_10096	ENSP00000392398.2	O75715	GPX5	glutathione peroxidase pthr11592
	Montastrea_10101	ENSP00000368516.4	Q9BXB1	LGR4	leucine-rich repeat-containing protein pthr24367
	Montastrea_10102	ENSP00000421851.1	Q8NG66	NEK11	serine/threonine-protein kinase nek pthr24362
	Montastrea_10103	ENSP00000372857.4	Q8NG66	NEK11	serine/threonine-protein kinase nek pthr24362
	Montastrea_1011	ENSP00000421084.1	Q96PM5	RCHY1	ring finger and chy zinc finger domain-containing protein 1 pthr21319
	Montastrea_10110	ENSP00000355759.5	P09874	PARP1	poly [adp-ribose] polymerase pthr15447
	Montastrea_10119	ENSP00000386406.1	Q14203	DCTN1	dynactin 1-related microtubule-binding pthr18916
	Montastrea_10132	ENSP00000337853.5	Q9Y4K3	TRAF6	tnf receptor associated factor pthr10131
	Montastrea_10138	ENSP00000402787.2	O75582	RPS6KA5	ribosomal protein s6 kinase pthr24351
	Montastrea_1018	ENSP00000383502.3	P23759	PAX7	family not named pthr24329
	Montastrea_1019	ENSP00000383502.3	P23759	PAX7	family not named pthr24329
	Montastrea_10214	ENSP00000351646.5	P31948	STIP1	tpr repeat containing protein pthr22904
	Montastrea_10215	ENSP00000445957.1	P31948	STIP1	tpr repeat containing protein pthr22904
	Montastrea_10237	ENSP00000375809.3	P18074	ERCC2	dna repair dead helicase rad3/xp-d subfamily member pthr11472
	Montastrea_10244	ENSP00000360871.3	O00602	FCN1	fibrinogen and fibronectin pthr19143
	Montastrea_10280	ENSP00000233838.3	P38435	GGCX	vitamin k-dependent gamma-carboxylase pthr12639
	Montastrea_10281	ENSP00000233838.3	P38435	GGCX	vitamin k-dependent gamma-carboxylase pthr12639
	Montastrea_10286	ENSP00000451088.1	Q13243	SRSF5	splicing factor
	Montastrea_10287	ENSP00000363614.3	P35914	HMGCL	homocitrate synthase-related pthr10277
	Montastrea_10289	ENSP00000281092.4	P16591	FER	tyrosine-protein kinase pthr24418
	Montastrea_10306	ENSP00000286201.1	O75084	FZD7	frizzled pthr11309
	Montastrea_10310	ENSP00000384211.1	Q14997	PSME4	family not named pthr32170
	Montastrea_10344	ENSP00000357656.2	P06241	FYN	tyrosine-protein kinase pthr24418
	Montastrea_10352	ENSP00000417074.1	P23769	GATA2	transcription factor gata (gata binding factor) pthr10071
	Montastrea_10362	ENSP00000367787.3	P49916	LIG3	dna ligase pthr10459
	Montastrea_10371	ENSP00000358983.3	Q00653	NFKB2	nuclear factor nf-kappa-b protein pthr24169
	Montastrea_10372	ENSP00000358983.3	Q00653	NFKB2	nuclear factor nf-kappa-b protein pthr24169
	Montastrea_10377	ENSP00000426638.1	Q16134	ETFDH	electron transfer flavoprotein-ubiquinone oxidoreductase pthr10617
	Montastrea_10378	ENSP00000426638.1	Q16134	ETFDH	electron transfer flavoprotein-ubiquinone oxidoreductase pthr10617
	Montastrea_10379	ENSP00000416028.1	Q13200	PSMD2	26s proteasome non-atpase regulatory subunit pthr10943
	Montastrea_1038	ENSP00000262803.4	Q92900	UPF1
	Montastrea_10380	ENSP00000310129.4	Q13200	PSMD2	26s proteasome non-atpase regulatory subunit pthr10943
	Montastrea_10381	ENSP00000463280.1	Q16820	MEP1B	discoidin
	Montastrea_10386	ENSP00000320866.4	P27797	CALR	calreticulin and calnexin pthr11073
	Montastrea_10387	ENSP00000320866.4	P27797	CALR	calreticulin and calnexin pthr11073
	Montastrea_10408	ENSP00000040738.5	Q8NFC6	BOD1L1	family not named pthr31532
	Montastrea_10415	ENSP00000362419.1	Q6UWE0	LRSAM1	leucine-rich repeat-containing protein pthr23155
	Montastrea_10429	ENSP00000277541.6	P46531	NOTCH1	family not named pthr24033
	Montastrea_10431	ENSP00000432786.1	Q9Y2K7	KDM2A	phd/f-box containing protein pthr23123
	Montastrea_10441	ENSP00000428056.1	P27986	PIK3R1	phosphatidylinositol 3-kinase regulatory subunit pthr10155
	Montastrea_10445	ENSP00000216117.8	P09601	HMOX1	heme oxygenase pthr10720
	Montastrea_10464	ENSP00000282992.3	P19021	PAM	peptidyl-glycine alpha-amidating monooxygenase pthr10680
	Montastrea_10467	ENSP00000225964.5	P02452	COL1A1	family not named pthr24023
	Montastrea_10468	ENSP00000344798.4	P07949	RET	tyrosine-protein kinase receptor pthr24416
	Montastrea_10482	ENSP00000362010.4	P20073	ANXA7	annexin pthr10502
	Montastrea_10491	ENSP00000242776.3	O00148	DDX39A	family not named pthr24031
	Montastrea_10502	ENSP00000348278.4	Q9UEW8	STK39	mitogen-activated kinase kinase kinase pthr24361
	Montastrea_10513	ENSP00000008527.5	Q16526	CRY1	cryptochrome pthr11455
	Montastrea_10517	ENSP00000286091.4	P13667	PDIA4	protein disulfide isomerase pthr18929
	Montastrea_10519	ENSP00000363097.2	Q13976	PRKG1	cyclic nucleotide-dependent protein kinase pthr24353
	Montastrea_10526	ENSP00000347942.3	P07949	RET	tyrosine-protein kinase receptor pthr24416
	Montastrea_10527	ENSP00000364284.1	P47756	CAPZB	f-actin-capping protein subunit beta pthr10619
	Montastrea_10531	ENSP00000288840.5	O43541	SMAD6	smad pthr13703
	Montastrea_10532	ENSP00000288840.5	O43541	SMAD6	smad pthr13703
	Montastrea_10536	ENSP00000442539.2	Q9Y6E0	STK24	mitogen-activated kinase kinase kinase pthr24361
	Montastrea_10537	ENSP00000360290.4	P54646	PRKAA2	serine/threonine kinase pthr24343
	Montastrea_1054	ENSP00000277541.6	P46531	NOTCH1	family not named pthr24033
	Montastrea_10540	ENSP00000368856.3	Q12986	NFX1	nuclear transcription factor
	Montastrea_10541	ENSP00000368836.4	Q12986	NFX1	nuclear transcription factor
	Montastrea_10545	ENSP00000363089.5	O00206	TLR4	toll-like receptor pthr24365
	Montastrea_10552	ENSP00000348290.5	Q9UPT6	MAPK8IP3	jnk/sapk-associated protein pthr13886
	Montastrea_10557	ENSP00000216297.2	Q9Y5B9	SUPT16H	cdc68 related pthr13980
	Montastrea_10560	ENSP00000265113.4	P43003	SLC1A3	sodium/dicarboxylate symporter-related pthr11958
	Montastrea_10561	ENSP00000265113.4	P43003	SLC1A3	sodium/dicarboxylate symporter-related pthr11958
	Montastrea_10563	ENSP00000329140.6	Q70SY1	CREB3L2	camp-response element binding protein-related pthr22952
	Montastrea_10576	ENSP00000377353.1	P21728	DRD1	histamine receptor-related g-protein coupled receptor pthr24249
	Montastrea_10593	ENSP00000349785.3	Q9BXW4	MAP1LC3C	microtubule-associated proteins 1a/1b light chain 3-related pthr10969
	Montastrea_10611	ENSP00000430031.3	Q86VQ6	TXNRD3
	Montastrea_10612	ENSP00000261609.7	O95714	HERC2	hect domain ubiquitin-protein ligase pthr11254
	Montastrea_10619	ENSP00000363089.5	O00206	TLR4	toll-like receptor pthr24365
	Montastrea_10624	ENSP00000279387.7	P60510	PPP4C	serine/threonine protein phosphatase pthr11668
	Montastrea_10625	ENSP00000332122.5	O75081	CBFA2T3	mtg8(eto)(eight twenty one protein) pthr10379
	Montastrea_10626	ENSP00000332122.5	O75081	CBFA2T3	mtg8(eto)(eight twenty one protein) pthr10379
	Montastrea_10627	ENSP00000332122.5	O75081	CBFA2T3	mtg8(eto)(eight twenty one protein) pthr10379
	Montastrea_10636	ENSP00000366748.3	Q9Y679	AUP1
	Montastrea_10646	ENSP00000277541.6	P46531	NOTCH1	family not named pthr24033
	Montastrea_10651	ENSP00000418614.1	P19801	AOC1	copper amine oxidase pthr10638
	Montastrea_10666	ENSP00000454207.1	Q13114	TRAF3	tnf receptor associated factor pthr10131
	Montastrea_1067	ENSP00000262209.4	O75762	TRPA1	family not named pthr24190
	Montastrea_1068	ENSP00000329967.5	Q9UHD2	TBK1	ikb kinase pthr22969
	Montastrea_10690	ENSP00000286827.3	Q13009	TIAM1	rho guanine exchange factor-related pthr22826
	Montastrea_10693	ENSP00000351789.4	Q96FA3	PELI1	family not named pthr12098
	Montastrea_10694	ENSP00000351789.4	Q96FA3	PELI1	family not named pthr12098
	Montastrea_10697	ENSP00000265354.4	P11831	SRF	mads box protein pthr11945
	Montastrea_10701	ENSP00000311106.4	Q9BTA9	WAC	family not named pthr15911
	Montastrea_10702	ENSP00000346986.4	Q9BTA9	WAC	family not named pthr15911
	Montastrea_10713	ENSP00000377719.1	P49768	PSEN1	presenilin pthr10202
	Montastrea_10738	ENSP00000354927.3	Q99759	MAP3K3	mapkk/mekk pthr24360
	Montastrea_10740	ENSP00000355205.3	Q9ULG1	INO80	swi/snf-related matrix-associated actin-dependent regulator of chromatin subfamily-related pthr10799
	Montastrea_10743	ENSP00000362057.3	Q9Y5S8	NOX1	nadph oxidase pthr11972
	Montastrea_10746	ENSP00000357596.3	Q8TEY5	CREB3L4	camp-response element binding protein-related pthr22952
	Montastrea_10747	ENSP00000469355.1	Q68CJ9	CREB3L3	camp-response element binding protein-related pthr22952
	Montastrea_10748	ENSP00000357589.3	Q8TEY5	CREB3L4	camp-response element binding protein-related pthr22952
	Montastrea_10749	ENSP00000354193.4	P19801	AOC1	copper amine oxidase pthr10638
	Montastrea_10778	ENSP00000351646.5	P31948	STIP1	tpr repeat containing protein pthr22904
	Montastrea_10779	ENSP00000423550.1	Q03468	ERCC6	swi/snf-related matrix-associated actin-dependent regulator of chromatin subfamily-related pthr10799
	Montastrea_10787	ENSP00000261415.7	Q9Y5P4	COL4A3BP	glycolipid transfer protein-related pthr10219
	Montastrea_10789	ENSP00000193403.6	P12814	ACTN1	family not named pthr11915
	Montastrea_10800	ENSP00000342105.3	Q92630	DYRK2	dual specificity protein kinase pthr24058
	Montastrea_10801	ENSP00000342105.3	Q92630	DYRK2	dual specificity protein kinase pthr24058
	Montastrea_10805	ENSP00000308741.4	O15516	CLOCK	circadian protein clock/arnt/bmal/pas pthr23042
	Montastrea_10812	ENSP00000280154.7	Q53EL6	PDCD4	programmed cell death 4 pthr12626
	Montastrea_10823	ENSP00000367851.4	P04839	CYBB	nadph oxidase pthr11972
	Montastrea_1083	ENSP00000338018.4	Q16665	HIF1A	hypoxia-inducible factor 1 alpha pthr23043
	Montastrea_10835	ENSP00000354193.4	P19801	AOC1	copper amine oxidase pthr10638
	Montastrea_10837	ENSP00000411532.1	P11388	TOP2A	dna topoisomerase/gyrase pthr10169
	Montastrea_1084	ENSP00000323326.6	Q16665	HIF1A	hypoxia-inducible factor 1 alpha pthr23043
	Montastrea_1085	ENSP00000373354.3	Q53H47	SETMAR
	Montastrea_10850	ENSP00000264741.5	Q13797	ITGA9	integrin alpha pthr23220
	Montastrea_10870	ENSP00000377192.2	P11413	G6PD	glucose-6-phosphate 1-dehydrogenase (g6pd) pthr23429
	Montastrea_10898	ENSP00000365230.2	Q07817	BCL2L1	bcl-2 related pthr11256
	Montastrea_10903	ENSP00000354162.3	Q9Y4D1	DAAM1	formin-related pthr23213
	Montastrea_10904	ENSP00000307298.4	Q9UK73	FEM1B	family not named pthr24173
	Montastrea_10907	ENSP00000312946.6	Q9NY15	STAB1	family not named pthr24038
	Montastrea_10908	ENSP00000247668.2	Q12933	TRAF2	tnf receptor associated factor pthr10131
	Montastrea_10910	ENSP00000420429.1	Q14527	HLTF	swi/snf-related matrix-associated actin-dependent regulator of chromatin subfamily-related pthr10799
	Montastrea_10926	ENSP00000262803.4	Q92900	UPF1
	Montastrea_10928	ENSP00000441204.3	Q8NCG5	CHST4	carbohydrate sulfotransferase pthr10704
	Montastrea_10941	ENSP00000348645.4	A1KZ92	PXDNL	oxidase/peroxidase pthr11475
	Montastrea_10952	ENSP00000344322.1	Q9UGH3	SLC23A2	xanthine-uracil / vitamin c permease family member pthr11119
	Montastrea_10956	ENSP00000380378.4	P43034	PAFAH1B1	wd40 repeat protein pthr22847
	Montastrea_10957	ENSP00000380378.4	P43034	PAFAH1B1	wd40 repeat protein pthr22847
	Montastrea_10958	ENSP00000380378.4	P43034	PAFAH1B1	wd40 repeat protein pthr22847
	Montastrea_10960	ENSP00000461988.1	Q99759	MAP3K3	mapkk/mekk pthr24360
	Montastrea_10993	ENSP00000384211.1	Q14997	PSME4	family not named pthr32170
	Montastrea_10997	ENSP00000299853.5	Q9NVU0	POLR3E	dna-directed rna polymerases iii 80 kda polypeptide (rna polymerase iii subunit 5) pthr12069
	Montastrea_10999	ENSP00000362361.4	P50750	CDK9	cell division protein kinase pthr24056
	Montastrea_11000	ENSP00000466459.1	P10644	PRKAR1A	camp-dependent protein kinase regulatory chain pthr11635
	Montastrea_11001	ENSP00000351490.4	P61244	MAX	protein max (myc-associated factor x) pthr10328
	Montastrea_1101	ENSP00000353393.4	P00451	F8	discoidin
	Montastrea_11024	ENSP00000310572.6	P62195	PSMC5	26s protease regulatory subunit pthr23073
	Montastrea_11031	ENSP00000387246.1	Q9Y2U5	MAP3K2	mapkk/mekk pthr24360
	Montastrea_11034	ENSP00000351094.5	Q9NZM1	MYOF	fer-1-like pthr12546
	Montastrea_11038	ENSP00000302564.4	Q07817	BCL2L1	bcl-2 related pthr11256
	Montastrea_11039	ENSP00000382091.4	Q6P6C2	ALKBH5	family not named pthr32074
	Montastrea_1104	ENSP00000264057.2	Q16760	DGKD	diacylglycerol kinase pthr11255
	Montastrea_1105	ENSP00000264057.2	Q16760	DGKD	diacylglycerol kinase pthr11255
	Montastrea_11055	ENSP00000331288.4	Q86WV6	TMEM173
	Montastrea_1107	ENSP00000277541.6	P46531	NOTCH1	family not named pthr24033
	Montastrea_11095	ENSP00000323588.1	P48431	SOX2	sox transcription factor pthr10270
	Montastrea_11102	ENSP00000327801.4	P07237	P4HB	protein disulfide isomerase pthr18929
	Montastrea_11107	ENSP00000373553.5	P61201	COPS2	26s proteasome non-atpase regulatory subunit 11/cop9 signalosome complex subunit 2 pthr10678
	Montastrea_11108	ENSP00000373553.5	P61201	COPS2	26s proteasome non-atpase regulatory subunit 11/cop9 signalosome complex subunit 2 pthr10678
	Montastrea_1112	ENSP00000392043.3	P20020	ATP2B1
	Montastrea_11121	ENSP00000263642.2	Q9BYX4	IFIH1	helicase with death domain-related pthr14074
	Montastrea_1114	ENSP00000352054.3	P20020	ATP2B1
	Montastrea_11143	ENSP00000324173.6	P11021	HSPA5	heat shock protein 70kda pthr19375
	Montastrea_11144	ENSP00000324173.6	P11021	HSPA5	heat shock protein 70kda pthr19375
	Montastrea_11150	ENSP00000332973.4	P84022	SMAD3	smad pthr13703
	Montastrea_11151	ENSP00000455897.1	P22897	MRC1	mannose
	Montastrea_11154	ENSP00000371419.3	Q9UKK3	PARP4	von willebrand factor
	Montastrea_11163	ENSP00000220562.4	O43909	EXTL3	exostosin (heparan sulfate glycosyltransferase)-related pthr11062
	Montastrea_11181	ENSP00000314030.5	O60884	DNAJA2	family not named pthr24076
	Montastrea_11182	ENSP00000314030.5	O60884	DNAJA2	family not named pthr24076
	Montastrea_11196	ENSP00000316029.9	Q9Y490	TLN1	talin pthr19981
	Montastrea_11201	ENSP00000286201.1	O75084	FZD7	frizzled pthr11309
	Montastrea_11217	ENSP00000375851.3	Q8TDR0	TRAF3IP1	family not named pthr31363
	Montastrea_11218	ENSP00000375851.3	Q8TDR0	TRAF3IP1	family not named pthr31363
	Montastrea_11222	ENSP00000382779.1	Q96EE3	SEH1L	protein transport protein sec13-related pthr11024
	Montastrea_11223	ENSP00000262124.10	Q96EE3	SEH1L	protein transport protein sec13-related pthr11024
	Montastrea_11230	ENSP00000310520.7	Q92889	ERCC4	dna repair endonuclease xpf pthr10150
	Montastrea_11231	ENSP00000310520.7	Q92889	ERCC4	dna repair endonuclease xpf pthr10150
	Montastrea_11237	ENSP00000368637.1	Q9UGH3	SLC23A2	xanthine-uracil / vitamin c permease family member pthr11119
	Montastrea_11260	ENSP00000422941.1	A8MSY1	TMEM110-MUSTN1	family not named pthr31735
	Montastrea_11267	ENSP00000384211.1	Q14997	PSME4	family not named pthr32170
	Montastrea_11268	ENSP00000351137.3	Q9HCS7	XAB2	pre-mrna splicing factor pthr11246
	Montastrea_11269	ENSP00000351137.3	Q9HCS7	XAB2	pre-mrna splicing factor pthr11246
	Montastrea_11271	ENSP00000223642.1	P01031	C5	macroglobulin/complement pthr11412
	Montastrea_11272	ENSP00000455897.1	P22897	MRC1	mannose
	Montastrea_11281	ENSP00000262238.4	P25490	YY1	transcriptional repressor protein yy pthr14003
	Montastrea_11282	ENSP00000262238.4	P25490	YY1	transcriptional repressor protein yy pthr14003
	Montastrea_11286	ENSP00000433623.1	Q9Y4K3	TRAF6	tnf receptor associated factor pthr10131
	Montastrea_11305	ENSP00000262320.3	O15169	AXIN1	regulator of g protein signaling pthr10845
	Montastrea_11307	ENSP00000262455.6	Q9BS26	ERP44	protein disulfide isomerase pthr18929
	Montastrea_11319	ENSP00000373553.5	P61201	COPS2	26s proteasome non-atpase regulatory subunit 11/cop9 signalosome complex subunit 2 pthr10678
	Montastrea_11327	ENSP00000264690.6	P03952	KLKB1	family not named pthr24275
	Montastrea_11328	ENSP00000295228.3	P09529	INHBB	tgf-beta family pthr11848
	Montastrea_11329	ENSP00000347942.3	P07949	RET	tyrosine-protein kinase receptor pthr24416
	Montastrea_11330	ENSP00000351789.4	Q96FA3	PELI1	family not named pthr12098
	Montastrea_11334	ENSP00000346935.3	O15169	AXIN1	regulator of g protein signaling pthr10845
	Montastrea_11345	ENSP00000454207.1	Q13114	TRAF3	tnf receptor associated factor pthr10131
	Montastrea_11351	ENSP00000344798.4	P07949	RET	tyrosine-protein kinase receptor pthr24416
	Montastrea_11357	ENSP00000355077.4	Q8WV22	NSMCE1	non-smc element 1-related pthr20973
	Montastrea_11361	ENSP00000384963.3	Q9GZM8	NDEL1	nuclear distribution protein nude homolog 1 pthr10921
	Montastrea_11386	ENSP00000385604.1	P35222	CTNNB1	beta catenin-related armadillo repeat-containing pthr23315
	Montastrea_11394	ENSP00000247668.2	Q12933	TRAF2	tnf receptor associated factor pthr10131
	Montastrea_11403	ENSP00000367872.3	P62873	GNB1	guanine nucleotide-binding protein beta (g protein beta) pthr19850
	Montastrea_11404	ENSP00000367872.3	P62873	GNB1	guanine nucleotide-binding protein beta (g protein beta) pthr19850
	Montastrea_1141	ENSP00000327895.6	P00451	F8	discoidin
	Montastrea_1142	ENSP00000353393.4	P00451	F8	discoidin
	Montastrea_11420	ENSP00000337354.5	P38571	LIPA	lysosomal acid lipase-related pthr11005
	Montastrea_11428	ENSP00000261716.3	Q7L7X3	TAOK1	mitogen-activated kinase kinase kinase pthr24361
	Montastrea_11430	ENSP00000264424.8	Q02153	GUCY1B3	adenylate and guanylate cyclases pthr11920
	Montastrea_11438	ENSP00000252804.4	Q92626	PXDN	oxidase/peroxidase pthr11475
	Montastrea_11439	ENSP00000384257.1	P12956	XRCC6	ku autoantigen dna helicase pthr12604
	Montastrea_1144	ENSP00000323929.7	P01023	A2M	macroglobulin/complement pthr11412
	Montastrea_11448	ENSP00000390783.2	Q8WVM8	SCFD1	vesicle protein sorting-associated pthr11679
	Montastrea_11462	ENSP00000455897.1	P22897	MRC1	mannose
	Montastrea_11464	ENSP00000272102.5	P84077	ARF1	adp ribosylation factor-related pthr11711
	Montastrea_11471	ENSP00000395684.2	Q13574	DGKZ	diacylglycerol kinase pthr11255
	Montastrea_11479	ENSP00000370745.1	Q92499	DDX1	family not named pthr24031
	Montastrea_11492	ENSP00000264972.5	P43403	ZAP70	tyrosine-protein kinase pthr24418
	Montastrea_11515	ENSP00000456051.1	Q6PHR2	ULK3	serine/threonine-protein kinase unc-51-related pthr24348
	Montastrea_11520	ENSP00000351339.3	O75369	FLNB	family not named pthr11915
	Montastrea_11549	ENSP00000264972.5	P43403	ZAP70	tyrosine-protein kinase pthr24418
	Montastrea_11557	ENSP00000404092.2	Q96SB8	SMC6	structural maintenance of chromosomes 5
	Montastrea_11565	ENSP00000363616.3	Q9BV94	EDEM2	mannosyl-oligosaccharide alpha-1
	Montastrea_11566	ENSP00000363616.3	Q9BV94	EDEM2	mannosyl-oligosaccharide alpha-1
	Montastrea_11567	ENSP00000220763.5	Q9Y646	CPQ	protease family m28 plasma glutamate carboxypeptidase-related pthr12053
	Montastrea_11568	ENSP00000220763.5	Q9Y646	CPQ	protease family m28 plasma glutamate carboxypeptidase-related pthr12053
	Montastrea_11572	ENSP00000377353.1	P21728	DRD1	histamine receptor-related g-protein coupled receptor pthr24249
	Montastrea_11576	ENSP00000407331.1	P37198	NUP62	nuclear pore glycoprotein p62-related pthr12084
	Montastrea_11581	ENSP00000349785.3	Q9BXW4	MAP1LC3C	microtubule-associated proteins 1a/1b light chain 3-related pthr10969
	Montastrea_11587	ENSP00000386537.1	Q6Y7W6	GIGYF2	grb10 interacting gyf protein pthr14445
	Montastrea_11594	ENSP00000158771.4	Q9GZP9	DERL2	der1-like protein
	Montastrea_11595	ENSP00000158771.4	Q9GZP9	DERL2	der1-like protein
	Montastrea_11604	ENSP00000416374.2	Q9H2K8	TAOK3	mitogen-activated kinase kinase kinase pthr24361
	Montastrea_11607	ENSP00000262209.4	O75762	TRPA1	family not named pthr24190
	Montastrea_11623	ENSP00000312946.6	Q9NY15	STAB1	family not named pthr24038
	Montastrea_11640	ENSP00000286091.4	P13667	PDIA4	protein disulfide isomerase pthr18929
	Montastrea_11660	ENSP00000358991.2	P51617	IRAK1	interleukin-1 receptor-associated kinase pthr24419
	Montastrea_11661	ENSP00000265113.4	P43003	SLC1A3	sodium/dicarboxylate symporter-related pthr11958
	Montastrea_11662	ENSP00000438819.1	Q7L7X3	TAOK1	mitogen-activated kinase kinase kinase pthr24361
	Montastrea_11665	ENSP00000284957.4	Q9UJ41	RABGEF1
	Montastrea_11680	ENSP00000365230.2	Q07817	BCL2L1	bcl-2 related pthr11256
	Montastrea_11682	ENSP00000260641.5	P61160	ACTR2	actin pthr11937
	Montastrea_11683	ENSP00000260641.5	P61160	ACTR2	actin pthr11937
	Montastrea_11692	ENSP00000356247.3	Q9HBX8	LGR6	leucine-rich repeat-containing protein pthr24367
	Montastrea_11698	ENSP00000371894.3	Q96CW1	AP2M1	clathrin coat assembly protein pthr11998
	Montastrea_11706	ENSP00000298048.2	Q14680	MELK	serine/threonine kinase pthr24343
	Montastrea_11708	ENSP00000296161.4	Q8TDB6	DTX3L	deltex pthr12622
	Montastrea_11709	ENSP00000387246.1	Q9Y2U5	MAP3K2	mapkk/mekk pthr24360
	Montastrea_11715	ENSP00000230895.6	P51397	DAP	death-associated protein 1 pthr13177
	Montastrea_11716	ENSP00000230895.6	P51397	DAP	death-associated protein 1 pthr13177
	Montastrea_11726	ENSP00000258737.7	P63000	RAC1	rho family gtpase pthr24072
	Montastrea_1173	ENSP00000338967.4	O43182	ARHGAP6	rho-gtpase-activating protein 6 pthr12635
	Montastrea_11731	ENSP00000287936.4	P04035	HMGCR	3-hydroxy-3-methylglutaryl-coenzyme a reductase pthr10572
	Montastrea_11735	ENSP00000356424.1	Q9Y5K5	UCHL5	ubiquitin carboxyl-terminal hydrolase pthr10589
	Montastrea_11751	ENSP00000287934.2	Q9UP38	FZD1	frizzled pthr11309
	Montastrea_11763	ENSP00000354080.3	Q8IWY4	SCUBE1	family not named pthr24046
	Montastrea_11771	ENSP00000296181.4	P18084	ITGB5	integrin beta subunit pthr10082
	Montastrea_11794	ENSP00000353124.3	P49407	ARRB1	arrestin pthr11792
	Montastrea_11795	ENSP00000353124.3	P49407	ARRB1	arrestin pthr11792
	Montastrea_11799	ENSP00000397063.1	Q8N427	NME8	nucleoside diphosphate kinase pthr11349
	Montastrea_11813	ENSP00000387170.3	Q6Y7W6	GIGYF2	grb10 interacting gyf protein pthr14445
	Montastrea_11815	ENSP00000360739.3	Q13404	UBE2V1	ubiquitin-conjugating enzyme e2 pthr24067
	Montastrea_11816	ENSP00000360739.3	Q13404	UBE2V1	ubiquitin-conjugating enzyme e2 pthr24067
	Montastrea_11817	ENSP00000360739.3	Q13404	UBE2V1	ubiquitin-conjugating enzyme e2 pthr24067
	Montastrea_11822	ENSP00000330060.5	Q9H9A5	CNOT10	family not named pthr12979
	Montastrea_11842	ENSP00000348645.4	A1KZ92	PXDNL	oxidase/peroxidase pthr11475
	Montastrea_11871	ENSP00000454207.1	Q13114	TRAF3	tnf receptor associated factor pthr10131
	Montastrea_11872	ENSP00000371730.3	Q14678	KANK1	family not named pthr24168
	Montastrea_1188	ENSP00000356448.3	P12270	TPR	nucleoprotein tpr-related pthr18898
	Montastrea_11881	ENSP00000337354.5	P38571	LIPA	lysosomal acid lipase-related pthr11005
	Montastrea_11887	ENSP00000356424.1	Q9Y5K5	UCHL5	ubiquitin carboxyl-terminal hydrolase pthr10589
	Montastrea_1189	ENSP00000356448.3	P12270	TPR	nucleoprotein tpr-related pthr18898
	Montastrea_11923	ENSP00000262865.4	P17213	BPI	bactericidal permeability-increasing (bpi) protein-related pthr10504
	Montastrea_11924	ENSP00000262865.4	P17213	BPI	bactericidal permeability-increasing (bpi) protein-related pthr10504
	Montastrea_11927	ENSP00000057513.3	Q96KP6	TNIP3	family not named pthr31882
	Montastrea_11928	ENSP00000057513.3	Q96KP6	TNIP3	family not named pthr31882
	Montastrea_11931	ENSP00000461988.1	Q99759	MAP3K3	mapkk/mekk pthr24360
	Montastrea_11950	ENSP00000261396.3	Q8WUM0	NUP133	family not named pthr13405
	Montastrea_11951	ENSP00000433531.1	P57103	SLC8A3	sodium/calcium exchanger pthr11878
	Montastrea_11970	ENSP00000307004.4	Q8IW19	APLF	uncharacterized pthr21315
	Montastrea_11971	ENSP00000307004.4	Q8IW19	APLF	uncharacterized pthr21315
	Montastrea_11975	ENSP00000244020.3	Q13247	SRSF6	splicing factor
	Montastrea_11976	ENSP00000345494.4	O15162	PLSCR1	phospholipid scramblase-related pthr23248
	Montastrea_11982	ENSP00000294053.3	Q9H078	CLPB	atp-dependent clp protease pthr11638
	Montastrea_11996	ENSP00000322937.4	Q6UWE0	LRSAM1	leucine-rich repeat-containing protein pthr23155
	Montastrea_12012	ENSP00000225964.5	P02452	COL1A1	family not named pthr24023
	Montastrea_12013	ENSP00000225964.5	P02452	COL1A1	family not named pthr24023
	Montastrea_12027	ENSP00000395536.2	P49023	PXN	family not named pthr24216
	Montastrea_12030	ENSP00000368710.3	P50749	RASSF2	rassf pthr22738
	Montastrea_1204	ENSP00000363092.4	Q13976	PRKG1	cyclic nucleotide-dependent protein kinase pthr24353
	Montastrea_12040	ENSP00000362458.3	Q9NY64	SLC2A8	family not named pthr24063
	Montastrea_12045	ENSP00000307078.4	P33176	KIF5B	family not named pthr24115
	Montastrea_12055	ENSP00000230895.6	P51397	DAP	death-associated protein 1 pthr13177
	Montastrea_12060	ENSP00000295228.3	P09529	INHBB	tgf-beta family pthr11848
	Montastrea_12066	ENSP00000264335.8	P62258	YWHAE	14-3-3 protein pthr18860
	Montastrea_12073	ENSP00000355968.4	Q9Y6M5	SLC30A1	cation efflux protein/ zinc transporter pthr11562
	Montastrea_12074	ENSP00000355968.4	Q9Y6M5	SLC30A1	cation efflux protein/ zinc transporter pthr11562
	Montastrea_12081	ENSP00000345236.7	P08134	RHOC	rho family gtpase pthr24072
	Montastrea_12082	ENSP00000345236.7	P08134	RHOC	rho family gtpase pthr24072
	Montastrea_12091	ENSP00000261609.7	O95714	HERC2	hect domain ubiquitin-protein ligase pthr11254
	Montastrea_12094	ENSP00000299421.3	Q13418	ILK	serine-threonine protein kinase pthr23257
	Montastrea_12095	ENSP00000379975.2	Q13418	ILK	serine-threonine protein kinase pthr23257
	Montastrea_12102	ENSP00000323763.5	Q9NVK5	FGFR1OP2	wound-inducible transcript 3-related pthr12186
	Montastrea_12106	ENSP00000296933.6	Q9UKB1	FBXW11	f-box and wd40 domain protein pthr22844
	Montastrea_12107	ENSP00000377391.2	Q9UKB1	FBXW11	f-box and wd40 domain protein pthr22844
	Montastrea_12108	ENSP00000156471.5	O60306	AQR	dna2/nam7 helicase family pthr10887
	Montastrea_12121	ENSP00000265620.7	Q5JWF2	GNAS	gtp-binding protein alpha subunit pthr10218
	Montastrea_12128	ENSP00000272645.3	O15514	POLR2D	dna-directed rna polymerase ii pthr21297
	Montastrea_12138	ENSP00000324173.6	P11021	HSPA5	heat shock protein 70kda pthr19375
	Montastrea_12143	ENSP00000363512.2	P09917	ALOX5	lipoxygenase pthr11771
	Montastrea_12144	ENSP00000360882.3	P20908	COL5A1	family not named pthr24023
	Montastrea_12150	ENSP00000325992.4	Q13308	PTK7	family not named pthr26391
	Montastrea_12156	ENSP00000356070.3	P49137	MAPKAPK2	serine/threonine-protein kinase pthr24349
	Montastrea_12157	ENSP00000356070.3	P49137	MAPKAPK2	serine/threonine-protein kinase pthr24349
	Montastrea_12165	ENSP00000349785.3	Q9BXW4	MAP1LC3C	microtubule-associated proteins 1a/1b light chain 3-related pthr10969
	Montastrea_12167	ENSP00000357998.4	Q9UGP8	SEC63	family not named pthr24075
	Montastrea_12172	ENSP00000378914.4	Q8IYT8	ULK2	serine/threonine-protein kinase unc-51-related pthr24348
	Montastrea_12175	ENSP00000354436.4	O95340	PAPSS2	adenylsulfate kinase/sulfate adenyltransferase pthr11055
	Montastrea_12179	ENSP00000400526.2	O14936	CASK	membrane-associated guanylate kinase (maguk) pthr23122
	Montastrea_12183	ENSP00000408695.3	P17252	PRKCA	protein kinase c pthr24357
	Montastrea_12187	ENSP00000369081.4	Q8NBS9	TXNDC5	protein disulfide isomerase pthr18929
	Montastrea_12188	ENSP00000369081.4	Q8NBS9	TXNDC5	protein disulfide isomerase pthr18929
	Montastrea_12195	ENSP00000406162.2	Q99873	PRMT1
	Montastrea_12218	ENSP00000362010.4	P20073	ANXA7	annexin pthr10502
	Montastrea_12220	ENSP00000331487.5	Q8TAT6	NPLOC4	nuclear protein localization 4 pthr12710
	Montastrea_12240	ENSP00000365230.2	Q07817	BCL2L1	bcl-2 related pthr11256
	Montastrea_12246	ENSP00000222543.5	P48307	TFPI2	kunitz-type protease inhibitor-related pthr10083
	Montastrea_12257	ENSP00000477515.1	Q5KSL6	DGKK
	Montastrea_1226	ENSP00000381657.3	Q8TEK3	DOT1L
	Montastrea_12284	ENSP00000304408.3	P02461	COL3A1	family not named pthr24023
	Montastrea_1229	ENSP00000262803.4	Q92900	UPF1
	Montastrea_12291	ENSP00000249356.3	Q9UBS3	DNAJB9	family not named pthr24077
	Montastrea_12305	ENSP00000272995.4	Q9H9Q2	COPS7B	cop9 signalosome complex subunit 7/dendritic cell protein ga17 pthr15350
	Montastrea_12310	ENSP00000290902.5	Q9BUD6	SPON2	f-spondin pthr11311
	Montastrea_12321	ENSP00000413137.2	Q4KMQ2	ANO6	ngep-related pthr12308
	Montastrea_12325	ENSP00000425114.1	Q8NG66	NEK11	serine/threonine-protein kinase nek pthr24362
	Montastrea_12331	ENSP00000453808.1	O60658	PDE8A	cyclic nucleotide phosphodiesterase pthr11347
	Montastrea_12332	ENSP00000340679.5	O60658	PDE8A	cyclic nucleotide phosphodiesterase pthr11347
	Montastrea_12347	ENSP00000241052.4	P04040	CAT	catalase pthr11465
	Montastrea_12352	ENSP00000379204.3	P18075	BMP7	tgf-beta family pthr11848
	Montastrea_12355	ENSP00000421671.1	O00238	BMPR1B	transforming growth factor-beta receptor type i and ii pthr23255
	Montastrea_12356	ENSP00000426617.1	O00238	BMPR1B	transforming growth factor-beta receptor type i and ii pthr23255
	Montastrea_12357	ENSP00000376500.2	Q13114	TRAF3	tnf receptor associated factor pthr10131
	Montastrea_12360	ENSP00000296953.2	Q8IUR6	CREBRF	adult retina protein pthr21552
	Montastrea_12363	ENSP00000373783.3	Q9Y4K0	LOXL2	lysyl oxidase-related pthr19331
	Montastrea_12371	ENSP00000297423.4	Q14159	SPIDR
	Montastrea_12376	ENSP00000347088.2	O95461	LARGE1	glycosyltransferase-related pthr12270
	Montastrea_12377	ENSP00000347088.2	O95461	LARGE1	glycosyltransferase-related pthr12270
	Montastrea_12394	ENSP00000367715.3	Q9UHG0	DCDC2	doublecortin domain containing 2 pthr23004
	Montastrea_12395	ENSP00000367715.3	Q9UHG0	DCDC2	doublecortin domain containing 2 pthr23004
	Montastrea_12420	ENSP00000324173.6	P11021	HSPA5	heat shock protein 70kda pthr19375
	Montastrea_12423	ENSP00000473267.1	Q9Y371	SH3GLB1	sh3 domain-containing protein pthr10661
	Montastrea_12447	ENSP00000398822.1	P10586	PTPRF	protein-tyrosine phosphatase pthr19134
	Montastrea_12448	ENSP00000356972.3	O75306	NDUFS2	nadh-ubiquinone oxidoreductase 49 kda subunit pthr11993
	Montastrea_12449	ENSP00000319814.4	P35558	PCK1	phosphoenolpyruvate carboxykinase pthr11561
	Montastrea_12456	ENSP00000365936.4	P62136	PPP1CA	serine/threonine protein phosphatase pthr11668
	Montastrea_12457	ENSP00000376500.2	Q13114	TRAF3	tnf receptor associated factor pthr10131
	Montastrea_1248	ENSP00000455635.1	A5YKK6	CNOT1	ccr4-not transcription complex pthr13162
	Montastrea_12480	ENSP00000264335.8	P62258	YWHAE	14-3-3 protein pthr18860
	Montastrea_12485	ENSP00000378967.3	P46100	ATRX	swi/snf-related matrix-associated actin-dependent regulator of chromatin subfamily-related pthr10799
	Montastrea_12490	ENSP00000376983.1	Q9UJX0	OSGIN1	family not named pthr15192
	Montastrea_12493	ENSP00000333896.4	O75676	RPS6KA4	ribosomal protein s6 kinase pthr24351
	Montastrea_12503	ENSP00000278412.2	Q08945	SSRP1	swi/snf-related chromatin binding protein pthr13711
	Montastrea_12506	ENSP00000303522.4	P25103	TACR1	g-protein coupled receptor pthr24242
	Montastrea_12519	ENSP00000263253.7	Q09472	EP300	cbp/p300-related pthr13808
	Montastrea_12527	ENSP00000429474.1	Q05397	PTK2	tyrosine-protein kinase pthr24418
	Montastrea_12544	ENSP00000344798.4	P07949	RET	tyrosine-protein kinase receptor pthr24416
	Montastrea_12557	ENSP00000299163.4	Q9NWT6	HIF1AN	hypoxia-inducible factor 1 alpha inhibitor-related pthr12461
	Montastrea_1256	ENSP00000333298.4	P11279	LAMP1	lysosome-associated membrane glycoprotein pthr11506
	Montastrea_12564	ENSP00000263980.3	P19634	SLC9A1	sodium/hydrogen exchanger pthr10110
	Montastrea_12565	ENSP00000344152.5	P49748	ACADVL	electron transport oxidoreductase pthr10909
	Montastrea_12569	ENSP00000290573.2	P52789	HK2	hexokinase pthr19443
	Montastrea_12605	ENSP00000368881.3	O60870	KIN	kin17 (kin
	Montastrea_12609	ENSP00000302961.2	P34932	HSPA4	heat shock protein 70kda pthr19375
	Montastrea_12624	ENSP00000290649.5	Q9UKV5	AMFR	synoviolin-related pthr12477
	Montastrea_12630	ENSP00000337332.1	Q8N6T7	SIRT6	chromatin regulatory protein sir2 pthr11085
	Montastrea_12636	ENSP00000383502.3	P23759	PAX7	family not named pthr24329
	Montastrea_12641	ENSP00000307940.5	P13639	EEF2	translation factor pthr23115
	Montastrea_1265	ENSP00000384048.1	Q6ZW49	PAXIP1	pax transcription activation domain interacting protein pthr23196
	Montastrea_12655	ENSP00000340391.3	Q96AC1	FERMT2	family not named pthr16160
	Montastrea_12667	ENSP00000354347.4	Q06210	GFPT1	glucosamine--fructose-6-phosphate aminotransferase
	Montastrea_1267	ENSP00000323929.7	P01023	A2M	macroglobulin/complement pthr11412
	Montastrea_12670	ENSP00000247668.2	Q12933	TRAF2	tnf receptor associated factor pthr10131
	Montastrea_12676	ENSP00000354347.4	Q06210	GFPT1	glucosamine--fructose-6-phosphate aminotransferase
	Montastrea_12680	ENSP00000356537.5	P15104	GLUL	glutamine synthetase pthr20852
	Montastrea_12681	ENSP00000287295.3	O95831	AIFM1	disulfide oxidoreductase pthr22912
	Montastrea_12687	ENSP00000386839.1	Q9NVH0	EXD2	3-5 exonuclease pthr13620
	Montastrea_12691	ENSP00000354193.4	P19801	AOC1	copper amine oxidase pthr10638
	Montastrea_12693	ENSP00000360683.3	P18031	PTPN1	protein-tyrosine phosphatase pthr19134
	Montastrea_12694	ENSP00000264065.6	Q8IXB1	DNAJC10	dnaj homolog subfamily c member pthr24078
	Montastrea_12695	ENSP00000264065.6	Q8IXB1	DNAJC10	dnaj homolog subfamily c member pthr24078
	Montastrea_12713	ENSP00000364519.4	Q14186	TFDP1	transcription factor dp pthr12548
	Montastrea_12714	ENSP00000364519.4	Q14186	TFDP1	transcription factor dp pthr12548
	Montastrea_1272	ENSP00000355601.3	Q9GZT9	EGLN1	egl nine homolog-related pthr12907
	Montastrea_12733	ENSP00000290167.5	P56705	WNT4	wnt related pthr12027
	Montastrea_1275	ENSP00000327895.6	P00451	F8	discoidin
	Montastrea_12754	ENSP00000337688.4	Q99442	SEC62	family not named pthr12443
	Montastrea_12758	ENSP00000296411.6	P53582	METAP1	protease family m24 (methionyl aminopeptidase
	Montastrea_12759	ENSP00000296411.6	P53582	METAP1	protease family m24 (methionyl aminopeptidase
	Montastrea_12771	ENSP00000319814.4	P35558	PCK1	phosphoenolpyruvate carboxykinase pthr11561
	Montastrea_12776	ENSP00000337816.4	Q9NPA2	MMP25	matrix metalloproteinase pthr10201
	Montastrea_12812	ENSP00000418335.1	Q15746	MYLK	myosin light chain kinase-related pthr22964
	Montastrea_12827	ENSP00000307940.5	P13639	EEF2	translation factor pthr23115
	Montastrea_12828	ENSP00000307940.5	P13639	EEF2	translation factor pthr23115
	Montastrea_12835	ENSP00000383977.4	Q02763	TEK	tyrosine-protein kinase receptor pthr24416
	Montastrea_12838	ENSP00000327801.4	P07237	P4HB	protein disulfide isomerase pthr18929
	Montastrea_12841	ENSP00000428113.1	Q9UKI8	TLK1	mixed lineage protein kinase pthr22974
	Montastrea_12843	ENSP00000259253.6	Q9NYU2	UGGT1	udp-glucose glycoprotein:glucosyltransferase pthr11226
	Montastrea_12850	ENSP00000312029.3	P55851	UCP2	family not named pthr24089
	Montastrea_12859	ENSP00000307940.5	P13639	EEF2	translation factor pthr23115
	Montastrea_12860	ENSP00000306682.2	O15297	PPM1D	protein phosphatase 2c pthr13832
	Montastrea_12877	ENSP00000262948.3	P36507	MAP2K2	mapkk/mekk pthr24360
	Montastrea_12893	ENSP00000237596.2	Q13563	PKD2	polycystin-related pthr10877
	Montastrea_12896	ENSP00000454207.1	Q13114	TRAF3	tnf receptor associated factor pthr10131
	Montastrea_12912	ENSP00000353552.5	P61978	HNRNPK	kh domain containing rna binding protein pthr10288
	Montastrea_12925	ENSP00000227524.4	Q9UMS4	PRPF19	pre-mrna splicing factor prp19-related pthr13889
	Montastrea_12926	ENSP00000227524.4	Q9UMS4	PRPF19	pre-mrna splicing factor prp19-related pthr13889
	Montastrea_12929	ENSP00000454158.1	P54132	BLM	dna helicase recq family member pthr13710
	Montastrea_1293	ENSP00000344152.5	P49748	ACADVL	electron transport oxidoreductase pthr10909
	Montastrea_12931	ENSP00000378993.2	Q96AC1	FERMT2	family not named pthr16160
	Montastrea_1294	ENSP00000276202.7	Q5JSL3	DOCK11	dedicator of cytokinesis (dock) pthr23317
	Montastrea_12947	ENSP00000283147.6	P22004	BMP6	tgf-beta family pthr11848
	Montastrea_12959	ENSP00000354347.4	Q06210	GFPT1	glucosamine--fructose-6-phosphate aminotransferase
	Montastrea_12969	ENSP00000356520.3	Q08211	DHX9	atp-dependent rna helicase pthr18934
	Montastrea_12970	ENSP00000359424.6	O15111	CHUK	ikb kinase pthr22969
	Montastrea_12972	ENSP00000373239.3	Q9BXS9	SLC26A6	sulfate transporter pthr11814
	Montastrea_13001	ENSP00000309968.3	P78536	ADAM17	adam (a disintegrin and metalloprotease domain) pthr11905
	Montastrea_13014	ENSP00000280154.7	Q53EL6	PDCD4	programmed cell death 4 pthr12626
	Montastrea_13021	ENSP00000324842.6	Q86V21	AACS	family not named pthr24095
	Montastrea_13024	ENSP00000262738.3	Q9NYQ6	CELSR1	family not named pthr24026
	Montastrea_13025	ENSP00000262738.3	Q9NYQ6	CELSR1	family not named pthr24026
	Montastrea_13054	ENSP00000290902.5	Q9BUD6	SPON2	f-spondin pthr11311
	Montastrea_13058	ENSP00000369127.3	P31689	DNAJA1	family not named pthr24076
	Montastrea_13072	ENSP00000397087.2	Q00534	CDK6	cell division protein kinase pthr24056
	Montastrea_13086	ENSP00000349061.7	Q9Y6P5	SESN1	p53 regulated pa26 nuclear protein sestrin pthr12474
	Montastrea_13087	ENSP00000329140.6	Q70SY1	CREB3L2	camp-response element binding protein-related pthr22952
	Montastrea_13094	ENSP00000413770.3	P34897	SHMT2	serine hydroxymethyltransferase pthr11680
	Montastrea_13113	ENSP00000363092.4	Q13976	PRKG1	cyclic nucleotide-dependent protein kinase pthr24353
	Montastrea_13160	ENSP00000351490.4	P61244	MAX	protein max (myc-associated factor x) pthr10328
	Montastrea_13196	ENSP00000357998.4	Q9UGP8	SEC63	family not named pthr24075
	Montastrea_13201	ENSP00000355866.3	Q9Y6W6	DUSP10	dual specificity protein phosphatase pthr10159
	Montastrea_13216	ENSP00000008527.5	Q16526	CRY1	cryptochrome pthr11455
	Montastrea_13222	ENSP00000293328.3	P51692	STAT5B	signal transducer and activator of transcription pthr11801
	Montastrea_13228	ENSP00000377353.1	P21728	DRD1	histamine receptor-related g-protein coupled receptor pthr24249
	Montastrea_13230	ENSP00000258737.7	P63000	RAC1	rho family gtpase pthr24072
	Montastrea_13239	ENSP00000368344.1	P13693	TPT1	translationally controlled tumor protein-related pthr11991
	Montastrea_13240	ENSP00000368345.1	P13693	TPT1	translationally controlled tumor protein-related pthr11991
	Montastrea_13263	ENSP00000357307.4	Q9BT88	SYT11	synaptotagmin pthr10024
	Montastrea_13264	ENSP00000357307.4	Q9BT88	SYT11	synaptotagmin pthr10024
	Montastrea_13292	ENSP00000311280.5	Q99607	ELF4	ets pthr11849
	Montastrea_13293	ENSP00000311280.5	Q99607	ELF4	ets pthr11849
	Montastrea_13303	ENSP00000368856.3	Q12986	NFX1	nuclear transcription factor
	Montastrea_13339	ENSP00000307940.5	P13639	EEF2	translation factor pthr23115
	Montastrea_13346	ENSP00000349297.5	P49748	ACADVL	electron transport oxidoreductase pthr10909
	Montastrea_13348	ENSP00000381070.2	O14733	MAP2K7	mapkk/mekk pthr24360
	Montastrea_13366	ENSP00000344798.4	P07949	RET	tyrosine-protein kinase receptor pthr24416
	Montastrea_1337	ENSP00000432083.1	P11142	HSPA8	heat shock protein 70kda pthr19375
	Montastrea_13377	ENSP00000354607.3	Q13467	FZD5	frizzled pthr11309
	Montastrea_13378	ENSP00000299767.4	P14625	HSP90B1	heat shock protein 90 pthr11528
	Montastrea_13397	ENSP00000320413.3	Q9ULC3	RAB23	family not named pthr24073
	Montastrea_13406	ENSP00000354162.3	Q9Y4D1	DAAM1	formin-related pthr23213
	Montastrea_13408	ENSP00000362092.3	Q9HB90	RRAGC	ras-related gtp binding rag/gtr(yeast) pthr11259
	Montastrea_13421	ENSP00000295770.2	Q8TCJ2	STT3B	60s ribosomal protein l35 pthr13872
	Montastrea_1343	ENSP00000363092.4	Q13976	PRKG1	cyclic nucleotide-dependent protein kinase pthr24353
	Montastrea_13434	ENSP00000307078.4	P33176	KIF5B	family not named pthr24115
	Montastrea_13437	ENSP00000405536.3	P16144	ITGB4	integrin beta subunit pthr10082
	Montastrea_1346	ENSP00000486516.1	O00571	DDX3X	family not named pthr24031
	Montastrea_13519	ENSP00000362578.4	O76064	RNF8	family not named pthr15067
	Montastrea_1352	ENSP00000384211.1	Q14997	PSME4	family not named pthr32170
	Montastrea_13520	ENSP00000362578.4	O76064	RNF8	family not named pthr15067
	Montastrea_13526	ENSP00000288986.2	P16333	NCK1	sh2 domain adaptor protein pthr22820
	Montastrea_13532	ENSP00000464977.1	P10644	PRKAR1A	camp-dependent protein kinase regulatory chain pthr11635
	Montastrea_13539	ENSP00000369213.2	O95786	DDX58	helicase with death domain-related pthr14074
	Montastrea_13561	ENSP00000304051.3	Q8WU17	RNF139	synoviolin-related pthr12477
	Montastrea_13562	ENSP00000304051.3	Q8WU17	RNF139	synoviolin-related pthr12477
	Montastrea_13563	ENSP00000370669.2	P57103	SLC8A3	sodium/calcium exchanger pthr11878
	Montastrea_13567	ENSP00000307940.5	P13639	EEF2	translation factor pthr23115
	Montastrea_13574	ENSP00000434034.1	Q9ULV1	FZD4	frizzled pthr11309
	Montastrea_13579	ENSP00000274140.4	O60337	2017-03-06	ssm4 protein pthr13145
	Montastrea_13584	ENSP00000320147.2	Q15910	EZH2	set domain proteins pthr22884
	Montastrea_13605	ENSP00000383232.1	P19440	GGT1	gamma glutamyl transpeptidases pthr11686
	Montastrea_13630	ENSP00000355185.2	Q6PJP8	DCLRE1A	dna cross-link repair protein pso2/snm1-related pthr23240
	Montastrea_13642	ENSP00000356905.4	O95497	VNN1	vascular non-inflammatory molecule (vanin) pthr10609
	Montastrea_13643	ENSP00000356905.4	O95497	VNN1	vascular non-inflammatory molecule (vanin) pthr10609
	Montastrea_1365	ENSP00000376500.2	Q13114	TRAF3	tnf receptor associated factor pthr10131
	Montastrea_1366	ENSP00000376500.2	Q13114	TRAF3	tnf receptor associated factor pthr10131
	Montastrea_13669	ENSP00000405539.1	P16220	CREB1	camp-response element binding protein-related pthr22952
	Montastrea_1367	ENSP00000318884.9	Q9NZ56	FMN2	formin-related pthr23213
	Montastrea_13670	ENSP00000236995.3	P16220	CREB1	camp-response element binding protein-related pthr22952
	Montastrea_13674	ENSP00000406487.3	Q8N4C8	MINK1	mitogen-activated kinase kinase kinase pthr24361
	Montastrea_13679	ENSP00000434830.1	Q7Z2Y5	NRK	mitogen-activated kinase kinase kinase pthr24361
	Montastrea_13680	ENSP00000352208.4	Q9NZM1	MYOF	fer-1-like pthr12546
	Montastrea_13700	ENSP00000265191.2	P56597	NME5	nucleoside diphosphate kinase pthr11349
	Montastrea_13701	ENSP00000362010.4	P20073	ANXA7	annexin pthr10502
	Montastrea_13702	ENSP00000251775.4	O95219	SNX4	sorting nexin pthr10555
	Montastrea_13708	ENSP00000323929.7	P01023	A2M	macroglobulin/complement pthr11412
	Montastrea_13711	ENSP00000281092.4	P16591	FER	tyrosine-protein kinase pthr24418
	Montastrea_13728	ENSP00000302961.2	P34932	HSPA4	heat shock protein 70kda pthr19375
	Montastrea_13739	ENSP00000362458.3	Q9NY64	SLC2A8	family not named pthr24063
	Montastrea_1374	ENSP00000431512.1	Q00613	HSF1	heat shock transcription factor pthr10015
	Montastrea_13741	ENSP00000344152.5	P49748	ACADVL	electron transport oxidoreductase pthr10909
	Montastrea_13743	ENSP00000353552.5	P61978	HNRNPK	kh domain containing rna binding protein pthr10288
	Montastrea_13748	ENSP00000273814.3	P52824	DGKQ	diacylglycerol kinase pthr11255
	Montastrea_13763	ENSP00000352643.3	P35520	CBS	ser/thr dehydratase
	Montastrea_13773	ENSP00000342007.4	P05177	CYP1A2
	Montastrea_13805	ENSP00000362399.3	P61764	STXBP1	vesicle protein sorting-associated pthr11679
	Montastrea_13814	ENSP00000328023.5	P08240	SRPRA	gtpase containing family of signal recognition particle proteins pthr11564
	Montastrea_13815	ENSP00000328023.5	P08240	SRPRA	gtpase containing family of signal recognition particle proteins pthr11564
	Montastrea_13824	ENSP00000345767.4	Q9Y2G4	ANKRD6	family not named pthr24203
	Montastrea_13828	ENSP00000363092.4	Q13976	PRKG1	cyclic nucleotide-dependent protein kinase pthr24353
	Montastrea_13832	ENSP00000328789.2	P56377	AP1S2	clathrin coat assembly protein pthr11753
	Montastrea_13833	ENSP00000419506.1	Q8IXQ6	PARP9	parp/zinc finger ccch type domain containing protein pthr14453
	Montastrea_13841	ENSP00000420331.1	Q99442	SEC62	family not named pthr12443
	Montastrea_13842	ENSP00000420331.1	Q99442	SEC62	family not named pthr12443
	Montastrea_13845	ENSP00000334373.4	O00629	KPNA4	importin alpha pthr23316
	Montastrea_13852	ENSP00000387279.1	P99999	CYCS	cytochrome c pthr11961
	Montastrea_13859	ENSP00000310520.7	Q92889	ERCC4	dna repair endonuclease xpf pthr10150
	Montastrea_13873	ENSP00000277541.6	P46531	NOTCH1	family not named pthr24033
	Montastrea_13882	ENSP00000338413.6	P22314	UBA1	ubiquitin-activating enzyme e1 pthr10953
	Montastrea_13890	ENSP00000351416.4	O75179	ANKRD17	mask protein pthr23206
	Montastrea_13914	ENSP00000374455.4	Q13501	SQSTM1	sequestosome 1-related pthr15090
	Montastrea_13915	ENSP00000374455.4	Q13501	SQSTM1	sequestosome 1-related pthr15090
	Montastrea_13954	ENSP00000345434.5	Q8IVH8	MAP4K3	mitogen-activated kinase kinase kinase pthr24361
	Montastrea_13955	ENSP00000433372.1	Q9C0C7	AMBRA1	family not named pthr22874
	Montastrea_13972	ENSP00000417653.1	Q9UJU6	DBNL	cortactin and drebrin pthr10829
	Montastrea_13975	ENSP00000354282.5	Q14161	GIT2	centaurin/arf pthr23180
	Montastrea_14020	ENSP00000318884.9	Q9NZ56	FMN2	formin-related pthr23213
	Montastrea_14023	ENSP00000298428.9	Q9H9S3	SEC61A2	secy/sec61-alpha family member pthr10906
	Montastrea_14025	ENSP00000277541.6	P46531	NOTCH1	family not named pthr24033
	Montastrea_14036	ENSP00000413770.3	P34897	SHMT2	serine hydroxymethyltransferase pthr11680
	Montastrea_14044	ENSP00000264235.8	P49841	GSK3B	glycogen synthase kinase-3 alpha pthr24057
	Montastrea_14047	ENSP00000262209.4	O75762	TRPA1	family not named pthr24190
	Montastrea_14064	ENSP00000307272.3	Q8N122	RPTOR	family not named pthr12848
	Montastrea_1408	ENSP00000227378.3	P11142	HSPA8	heat shock protein 70kda pthr19375
	Montastrea_1409	ENSP00000352208.4	Q9NZM1	MYOF	fer-1-like pthr12546
	Montastrea_14095	ENSP00000376500.2	Q13114	TRAF3	tnf receptor associated factor pthr10131
	Montastrea_1410	ENSP00000351094.5	Q9NZM1	MYOF	fer-1-like pthr12546
	Montastrea_1411	ENSP00000432083.1	P11142	HSPA8	heat shock protein 70kda pthr19375
	Montastrea_14112	ENSP00000283147.6	P22004	BMP6	tgf-beta family pthr11848
	Montastrea_14113	ENSP00000283147.6	P22004	BMP6	tgf-beta family pthr11848
	Montastrea_14131	ENSP00000351796.3	P05067	APP	alzheimer's disease beta-amyloid related pthr23103
	Montastrea_14136	ENSP00000306344.5	Q86UB9	TMEM135	uncharacterized pthr12459
	Montastrea_14139	ENSP00000265113.4	P43003	SLC1A3	sodium/dicarboxylate symporter-related pthr11958
	Montastrea_14144	ENSP00000336740.2	P53667	LIMK1	serine-threonine protein kinase pthr23257
	Montastrea_14153	ENSP00000384425.1	Q14624	ITIH4	von willebrand factor
	Montastrea_14157	ENSP00000285093.8	P42765	ACAA2	acetyl-coa c-acyltransferase pthr18919
	Montastrea_14169	ENSP00000301764.7	Q16531	DDB1	dna repair/rna processing cpsf family pthr10644
	Montastrea_14187	ENSP00000482169.1	P07196	NEFL
	Montastrea_14198	ENSP00000356537.5	P15104	GLUL	glutamine synthetase pthr20852
	Montastrea_14204	ENSP00000324173.6	P11021	HSPA5	heat shock protein 70kda pthr19375
	Montastrea_14205	ENSP00000324173.6	P11021	HSPA5	heat shock protein 70kda pthr19375
	Montastrea_14215	ENSP00000347942.3	P07949	RET	tyrosine-protein kinase receptor pthr24416
	Montastrea_14225	ENSP00000348886.5	Q9UJZ1	STOML2	band 7 protein-related pthr10264
	Montastrea_14231	ENSP00000307940.5	P13639	EEF2	translation factor pthr23115
	Montastrea_14232	ENSP00000264233.5	O75417	POLQ	helicase ski2w pthr11752
	Montastrea_1424	ENSP00000310170.2	P15407	FOSL1	fos transcription factor-related pthr23351
	Montastrea_14264	ENSP00000418894.1	Q8IXQ6	PARP9	parp/zinc finger ccch type domain containing protein pthr14453
	Montastrea_14276	ENSP00000347404.3	P52948	NUP98
	Montastrea_1428	ENSP00000413113.2	A5YKK6	CNOT1	ccr4-not transcription complex pthr13162
	Montastrea_14291	ENSP00000264690.6	P03952	KLKB1	family not named pthr24275
	Montastrea_14292	ENSP00000241052.4	P04040	CAT	catalase pthr11465
	Montastrea_14293	ENSP00000241052.4	P04040	CAT	catalase pthr11465
	Montastrea_14324	ENSP00000354282.5	Q14161	GIT2	centaurin/arf pthr23180
	Montastrea_14327	ENSP00000371846.3	O75398	DEAF1	deformed epidermal autoregulatory factor 1 homolog (suppressin) pthr10237
	Montastrea_14328	ENSP00000371846.3	O75398	DEAF1	deformed epidermal autoregulatory factor 1 homolog (suppressin) pthr10237
	Montastrea_14334	ENSP00000454207.1	Q13114	TRAF3	tnf receptor associated factor pthr10131
	Montastrea_14342	ENSP00000351094.5	Q9NZM1	MYOF	fer-1-like pthr12546
	Montastrea_14344	ENSP00000434034.1	Q9ULV1	FZD4	frizzled pthr11309
	Montastrea_14348	ENSP00000298139.5	Q14191	WRN	dna helicase recq family member pthr13710
	Montastrea_14370	ENSP00000351094.5	Q9NZM1	MYOF	fer-1-like pthr12546
	Montastrea_14371	ENSP00000352208.4	Q9NZM1	MYOF	fer-1-like pthr12546
	Montastrea_14385	ENSP00000216951.2	P48637	GSS	glutathione synthetase pthr11130
	Montastrea_14391	ENSP00000430463.1	Q96BR1	SGK3	serine/threonine-protein kinase pthr24356
	Montastrea_14407	ENSP00000390500.2	Q13188	STK3	mitogen-activated kinase kinase kinase pthr24361
	Montastrea_14408	ENSP00000306275.3	O14649	KCNK3	potassium channel
	Montastrea_14412	ENSP00000349124.5	Q9NY27	PPP4R2	ppp4r2-related protein pthr16487
	Montastrea_14414	ENSP00000225737.6	O43572	AKAP10	a-kinase anchor proteins pthr13155
	Montastrea_14417	ENSP00000228347.4	Q9NW08	POLR3B	dna-directed rna polymerase i subunit 2 pthr20856
	Montastrea_14421	ENSP00000363092.4	Q13976	PRKG1	cyclic nucleotide-dependent protein kinase pthr24353
	Montastrea_14428	ENSP00000304408.3	P02461	COL3A1	family not named pthr24023
	Montastrea_14429	ENSP00000304408.3	P02461	COL3A1	family not named pthr24023
	Montastrea_14440	ENSP00000248923.4	P19440	GGT1	gamma glutamyl transpeptidases pthr11686
	Montastrea_14450	ENSP00000242776.3	O00148	DDX39A	family not named pthr24031
	Montastrea_1448	ENSP00000384211.1	Q14997	PSME4	family not named pthr32170
	Montastrea_14485	ENSP00000326371.4	Q99958	FOXC2	family not named pthr11829
	Montastrea_14488	ENSP00000341289.4	P68371	TUBB4B	tubulin pthr11588
	Montastrea_14492	ENSP00000356070.3	P49137	MAPKAPK2	serine/threonine-protein kinase pthr24349
	Montastrea_14493	ENSP00000240662.2	Q15842	KCNJ8	inward rectifier potassium channel pthr11767
	Montastrea_14506	ENSP00000355205.3	Q9ULG1	INO80	swi/snf-related matrix-associated actin-dependent regulator of chromatin subfamily-related pthr10799
	Montastrea_14533	ENSP00000328789.2	P56377	AP1S2	clathrin coat assembly protein pthr11753
	Montastrea_14537	ENSP00000384211.1	Q14997	PSME4	family not named pthr32170
	Montastrea_14539	ENSP00000353512.2	Q8IXQ6	PARP9	parp/zinc finger ccch type domain containing protein pthr14453
	Montastrea_14553	ENSP00000377681.3	Q13283	G3BP1	ras gtpase-activating protein-binding protein pthr10693
	Montastrea_14562	ENSP00000381657.3	Q8TEK3	DOT1L
	Montastrea_14566	ENSP00000361947.3	Q13310	PABPC4	family not named pthr24011
	Montastrea_14572	ENSP00000468674.1	P54725	RAD23A	uv excision repair protein rad23 pthr10621
	Montastrea_14579	ENSP00000339007.4	P62993	GRB2	sh2 domain adaptor protein pthr22820
	Montastrea_14580	ENSP00000376345.1	P62993	GRB2	sh2 domain adaptor protein pthr22820
	Montastrea_14602	ENSP00000272102.5	P84077	ARF1	adp ribosylation factor-related pthr11711
	Montastrea_14604	ENSP00000288840.5	O43541	SMAD6	smad pthr13703
	Montastrea_14605	ENSP00000288840.5	O43541	SMAD6	smad pthr13703
	Montastrea_14606	ENSP00000424790.1	P19838	NFKB1	nuclear factor nf-kappa-b protein pthr24169
	Montastrea_1461	ENSP00000298910.7	Q5S007	LRRK2	leucine-rich repeat-containing protein pthr23155
	Montastrea_14610	ENSP00000264414.4	Q13618	CUL3	cullin pthr11932
	Montastrea_14626	ENSP00000400475.2	P43403	ZAP70	tyrosine-protein kinase pthr24418
	Montastrea_14631	ENSP00000369768.4	Q92598	HSPH1	heat shock protein 70kda pthr19375
	Montastrea_14632	ENSP00000369768.4	Q92598	HSPH1	heat shock protein 70kda pthr19375
	Montastrea_14646	ENSP00000303522.4	P25103	TACR1	g-protein coupled receptor pthr24242
	Montastrea_14647	ENSP00000303522.4	P25103	TACR1	g-protein coupled receptor pthr24242
	Montastrea_14660	ENSP00000290167.5	P56705	WNT4	wnt related pthr12027
	Montastrea_14678	ENSP00000306844.5	Q9C0C4	SEMA4C	semaphorin pthr11036
	Montastrea_14689	ENSP00000261396.3	Q8WUM0	NUP133	family not named pthr13405
	Montastrea_14696	ENSP00000319377.6	P59046	NLRP12	family not named pthr24106
	Montastrea_14730	ENSP00000394041.1	P13861	PRKAR2A	camp-dependent protein kinase regulatory chain pthr11635
	Montastrea_14739	ENSP00000341289.4	P68371	TUBB4B	tubulin pthr11588
	Montastrea_14753	ENSP00000369129.3	P15924	DSP	family not named pthr11915
	Montastrea_14755	ENSP00000480971.1	P32745	SSTR3	neuropeptides receptor pthr24229
	Montastrea_14758	ENSP00000414629.2	P07332	FES	tyrosine-protein kinase pthr24418
	Montastrea_14762	ENSP00000467024.1	P54725	RAD23A	uv excision repair protein rad23 pthr10621
	Montastrea_14769	ENSP00000299980.4	O43747	AP1G1	adaptin
	Montastrea_14782	ENSP00000354528.6	Q06330	RBPJ	recombining binding protein suppressor of hairless pthr10665
	Montastrea_14785	ENSP00000259253.6	Q9NYU2	UGGT1	udp-glucose glycoprotein:glucosyltransferase pthr11226
	Montastrea_14787	ENSP00000362361.4	P50750	CDK9	cell division protein kinase pthr24056
	Montastrea_14788	ENSP00000362361.4	P50750	CDK9	cell division protein kinase pthr24056
	Montastrea_14789	ENSP00000362361.4	P50750	CDK9	cell division protein kinase pthr24056
	Montastrea_14793	ENSP00000285379.4	P00918	CA2	carbonic anhydrase pthr18952
	Montastrea_14794	ENSP00000285379.4	P00918	CA2	carbonic anhydrase pthr18952
	Montastrea_14795	ENSP00000285379.4	P00918	CA2	carbonic anhydrase pthr18952
	Montastrea_14796	ENSP00000285379.4	P00918	CA2	carbonic anhydrase pthr18952
	Montastrea_14827	ENSP00000265016.4	Q10588	BST1	adp-ribosyl cyclase pthr10912
	Montastrea_14834	ENSP00000377344.3	Q8IY21	DDX60	helicase ski2w pthr11752
	Montastrea_14845	ENSP00000428424.1	P07948	LYN	tyrosine-protein kinase pthr24418
	Montastrea_14851	ENSP00000360882.3	P20908	COL5A1	family not named pthr24023
	Montastrea_14852	ENSP00000277541.6	P46531	NOTCH1	family not named pthr24033
	Montastrea_14875	ENSP00000406463.2	Q99615	DNAJC7	dnaj homolog subfamily c member pthr24078
	Montastrea_14876	ENSP00000406463.2	Q99615	DNAJC7	dnaj homolog subfamily c member pthr24078
	Montastrea_14881	ENSP00000302564.4	Q07817	BCL2L1	bcl-2 related pthr11256
	Montastrea_14889	ENSP00000310042.2	Q969S3	ZNF622	zinc finger protein 622 pthr13182
	Montastrea_14890	ENSP00000310042.2	Q969S3	ZNF622	zinc finger protein 622 pthr13182
	Montastrea_14909	ENSP00000369213.2	O95786	DDX58	helicase with death domain-related pthr14074
	Montastrea_14918	ENSP00000363097.2	Q13976	PRKG1	cyclic nucleotide-dependent protein kinase pthr24353
	Montastrea_1494	ENSP00000322938.3	Q14160	SCRIB	leucine-rich repeat-containing protein pthr23155
	Montastrea_14948	ENSP00000261716.3	Q7L7X3	TAOK1	mitogen-activated kinase kinase kinase pthr24361
	Montastrea_14962	ENSP00000306275.3	O14649	KCNK3	potassium channel
	Montastrea_14968	ENSP00000454207.1	Q13114	TRAF3	tnf receptor associated factor pthr10131
	Montastrea_14976	ENSP00000408736.2	Q93075	TATDN2	tatd family deoxyribonuclease pthr10060
	Montastrea_14987	ENSP00000248444.5	P09327	VIL1	villin pthr11977
	Montastrea_15032	ENSP00000463280.1	Q16820	MEP1B	discoidin
	Montastrea_15048	ENSP00000349124.5	Q9NY27	PPP4R2	ppp4r2-related protein pthr16487
	Montastrea_15049	ENSP00000349124.5	Q9NY27	PPP4R2	ppp4r2-related protein pthr16487
	Montastrea_15050	ENSP00000349124.5	Q9NY27	PPP4R2	ppp4r2-related protein pthr16487
	Montastrea_15057	ENSP00000340243.4	Q13530	SERINC3	serine incorporator pthr10383
	Montastrea_15076	ENSP00000339161.6	Q96BJ3	AIDA	family not named pthr32106
	Montastrea_15094	ENSP00000344955.4	Q92993	KAT5	histone acetyltransferase pthr10615
	Montastrea_15097	ENSP00000433623.1	Q9Y4K3	TRAF6	tnf receptor associated factor pthr10131
	Montastrea_15101	ENSP00000229416.6	P48506	GCLC	glutamate cysteine ligase pthr11164
	Montastrea_15109	ENSP00000362012.4	P20073	ANXA7	annexin pthr10502
	Montastrea_15122	ENSP00000451091.1	Q13572	ITPK1	family not named pthr32050
	Montastrea_15124	ENSP00000245544.4	Q9BW27	NUP85	frount protein-related pthr13373
	Montastrea_15128	ENSP00000381097.3	P54762	EPHB1	tyrosine-protein kinase receptor pthr24416
	Montastrea_15131	ENSP00000331487.5	Q8TAT6	NPLOC4	nuclear protein localization 4 pthr12710
	Montastrea_15155	ENSP00000413724.2	Q9H2X6	HIPK2	dual specificity protein kinase pthr24058
	Montastrea_15177	ENSP00000341072.3	P60953	CDC42	rho family gtpase pthr24072
	Montastrea_15178	ENSP00000341072.3	P60953	CDC42	rho family gtpase pthr24072
	Montastrea_15223	ENSP00000362057.3	Q9Y5S8	NOX1	nadph oxidase pthr11972
	Montastrea_15267	ENSP00000380400.4	Q8IWF2	FOXRED2	dimethylaniline monooxygenase pthr23023
	Montastrea_15293	ENSP00000307078.4	P33176	KIF5B	family not named pthr24115
	Montastrea_15303	ENSP00000356537.5	P15104	GLUL	glutamine synthetase pthr20852
	Montastrea_1531	ENSP00000303507.8	P11274	BCR	breakpoint cluster region protein (bcr) pthr23182
	Montastrea_1532	ENSP00000303507.8	P11274	BCR	breakpoint cluster region protein (bcr) pthr23182
	Montastrea_15327	ENSP00000352071.4	Q86VB7	CD163	lysyl oxidase-related pthr19331
	Montastrea_1533	ENSP00000303507.8	P11274	BCR	breakpoint cluster region protein (bcr) pthr23182
	Montastrea_15332	ENSP00000295770.2	Q8TCJ2	STT3B	60s ribosomal protein l35 pthr13872
	Montastrea_15333	ENSP00000263620.2	Q99856	ARID3A	at-rich interactive domain-containing protein (arid domain- containing protein) (dead ringer protein) (b-cell regulator of igh transcription) (bright) pthr15348
	Montastrea_15347	ENSP00000299767.4	P14625	HSP90B1	heat shock protein 90 pthr11528
	Montastrea_15350	ENSP00000304408.3	P02461	COL3A1	family not named pthr24023
	Montastrea_15356	ENSP00000261600.6	Q96FV9	THOC1	tho complex subunit 1 pthr13265
	Montastrea_15363	ENSP00000349446.2	P05089	ARG1	arginase/agmatinase pthr11358
	Montastrea_15370	ENSP00000248923.4	P19440	GGT1	gamma glutamyl transpeptidases pthr11686
	Montastrea_15373	ENSP00000267615.5	Q13572	ITPK1	family not named pthr32050
	Montastrea_15374	ENSP00000267615.5	Q13572	ITPK1	family not named pthr32050
	Montastrea_1540	ENSP00000277541.6	P46531	NOTCH1	family not named pthr24033
	Montastrea_15409	ENSP00000358635.3	O60506	SYNCRIP	family not named pthr24011
	Montastrea_1541	ENSP00000347942.3	P07949	RET	tyrosine-protein kinase receptor pthr24416
	Montastrea_15431	ENSP00000353731.3	P27487	DPP4	protease family s9b
	Montastrea_15434	ENSP00000468348.1	P52564	MAP2K6	mitogen-activated kinase kinase kinase pthr24361
	Montastrea_15435	ENSP00000468348.1	P52564	MAP2K6	mitogen-activated kinase kinase kinase pthr24361
	Montastrea_15436	ENSP00000312029.3	P55851	UCP2	family not named pthr24089
	Montastrea_15437	ENSP00000262367.5	Q92793	CREBBP	cbp/p300-related pthr13808
	Montastrea_15445	ENSP00000359723.2	P22694	PRKACB	cyclic nucleotide-dependent protein kinase pthr24353
	Montastrea_15446	ENSP00000359723.2	P22694	PRKACB	cyclic nucleotide-dependent protein kinase pthr24353
	Montastrea_15473	ENSP00000359073.4	Q9UKW4	VAV3	rho guanine exchange factor-related pthr22826
	Montastrea_15478	ENSP00000416293.2	P11166	SLC2A1	family not named pthr24063
	Montastrea_15480	ENSP00000299608.2	Q96JJ7	TMX3	protein disulfide isomerase pthr18929
	Montastrea_15513	ENSP00000430597.1	O00203	AP3B1	adapter-related protein complex
	Montastrea_15515	ENSP00000357307.4	Q9BT88	SYT11	synaptotagmin pthr10024
	Montastrea_1552	ENSP00000377291.2	P51617	IRAK1	interleukin-1 receptor-associated kinase pthr24419
	Montastrea_15531	ENSP00000463280.1	Q16820	MEP1B	discoidin
	Montastrea_15535	ENSP00000332973.4	P84022	SMAD3	smad pthr13703
	Montastrea_15536	ENSP00000332973.4	P84022	SMAD3	smad pthr13703
	Montastrea_1554	ENSP00000354927.3	Q99759	MAP3K3	mapkk/mekk pthr24360
	Montastrea_15545	ENSP00000297512.8	Q9UHC3	ASIC3	amiloride-sensitive sodium channel-related pthr11690
	Montastrea_15546	ENSP00000350600.4	Q9UHC3	ASIC3	amiloride-sensitive sodium channel-related pthr11690
	Montastrea_1555	ENSP00000461988.1	Q99759	MAP3K3	mapkk/mekk pthr24360
	Montastrea_15564	ENSP00000422753.1	Q9UJV9	DDX41	family not named pthr24031
	Montastrea_1557	ENSP00000216281.7	P07900	HSP90AA1	heat shock protein 90 pthr11528
	Montastrea_15575	ENSP00000383231.1	P19440	GGT1	gamma glutamyl transpeptidases pthr11686
	Montastrea_1558	ENSP00000216281.7	P07900	HSP90AA1	heat shock protein 90 pthr11528
	Montastrea_15587	ENSP00000306124.3	Q02156	PRKCE	protein kinase c pthr24357
	Montastrea_15588	ENSP00000362597.1	Q9BPZ7	MAPKAP1	mitogen-activated protein kinase associated protein pthr13335
	Montastrea_15602	ENSP00000375703.2	Q96P20	NLRP3	family not named pthr24106
	Montastrea_15603	ENSP00000375704.3	Q96P20	NLRP3	family not named pthr24106
	Montastrea_15612	ENSP00000284957.4	Q9UJ41	RABGEF1
	Montastrea_15625	ENSP00000300093.4	P53350	PLK1	serine/threonine-protein kinase plk pthr24345
	Montastrea_1563	ENSP00000221130.5	P00390	GSR	disulfide oxidoreductase pthr22912
	Montastrea_1564	ENSP00000305860.6	Q14103	HNRNPD	family not named pthr24012
	Montastrea_15648	ENSP00000307786.2	P99999	CYCS	cytochrome c pthr11961
	Montastrea_15659	ENSP00000357040.2	Q9ULK5	VANGL2	family not named pthr20886
	Montastrea_15660	ENSP00000312029.3	P55851	UCP2	family not named pthr24089
	Montastrea_15667	ENSP00000193403.6	P12814	ACTN1	family not named pthr11915
	Montastrea_15682	ENSP00000290949.3	P61421	ATP6V0D1	vacuolar atp synthase subunit ac39 pthr11028
	Montastrea_15683	ENSP00000290949.3	P61421	ATP6V0D1	vacuolar atp synthase subunit ac39 pthr11028
	Montastrea_15688	ENSP00000289382.3	Q9UKZ1	CNOT11	uncharacterized pthr15975
	Montastrea_15689	ENSP00000304408.3	P02461	COL3A1	family not named pthr24023
	Montastrea_15696	ENSP00000384888.3	Q96A33	CCDC47	adipocyte-specific protein 4-related pthr12883
	Montastrea_15703	ENSP00000291439.2	Q9BXS5	AP1M1	clathrin coat assembly protein pthr11998
	Montastrea_15716	ENSP00000373620.3	P10809	HSPD1	chaperonin pthr11353
	Montastrea_15752	ENSP00000272638.9	Q92575	UBXN4	ubiquitin-associated uba/ubx domain-containing pthr13020
	Montastrea_15753	ENSP00000272638.9	Q92575	UBXN4	ubiquitin-associated uba/ubx domain-containing pthr13020
	Montastrea_15772	ENSP00000463280.1	Q16820	MEP1B	discoidin
	Montastrea_15775	ENSP00000230895.6	P51397	DAP	death-associated protein 1 pthr13177
	Montastrea_15790	ENSP00000407375.1	P07203	GPX1	glutathione peroxidase pthr11592
	Montastrea_15791	ENSP00000407375.1	P07203	GPX1	glutathione peroxidase pthr11592
	Montastrea_15794	ENSP00000439817.1	Q9BY67	CADM1	nectin-related pthr23277
	Montastrea_1581	ENSP00000319814.4	P35558	PCK1	phosphoenolpyruvate carboxykinase pthr11561
	Montastrea_15817	ENSP00000378699.3	P06493	CDK1	cell division protein kinase pthr24056
	Montastrea_15825	ENSP00000387536.2	Q15120	PDK3	pyruvate dehydrogenase kinase pthr11947
	Montastrea_1585	ENSP00000373697.3	Q14669	TRIP12	hect domain ubiquitin-protein ligase pthr11254
	Montastrea_15866	ENSP00000290167.5	P56705	WNT4	wnt related pthr12027
	Montastrea_15874	ENSP00000331816.5	Q96BR1	SGK3	serine/threonine-protein kinase pthr24356
	Montastrea_15875	ENSP00000371308.4	Q9HC77	CENPJ	t complex protein 10 pthr10331
	Montastrea_15876	ENSP00000217407.2	P18428	LBP	bactericidal permeability-increasing (bpi) protein-related pthr10504
	Montastrea_15910	ENSP00000381097.3	P54762	EPHB1	tyrosine-protein kinase receptor pthr24416
	Montastrea_15919	ENSP00000348645.4	A1KZ92	PXDNL	oxidase/peroxidase pthr11475
	Montastrea_15927	ENSP00000362092.3	Q9HB90	RRAGC	ras-related gtp binding rag/gtr(yeast) pthr11259
	Montastrea_15932	ENSP00000078445.1	Q68CJ9	CREB3L3	camp-response element binding protein-related pthr22952
	Montastrea_1594	ENSP00000313199.7	Q14103	HNRNPD	family not named pthr24012
	Montastrea_15950	ENSP00000365061.5	P07711	CTSL	cysteine protease family c1-related pthr12411
	Montastrea_15955	ENSP00000264235.8	P49841	GSK3B	glycogen synthase kinase-3 alpha pthr24057
	Montastrea_15960	ENSP00000348645.4	A1KZ92	PXDNL	oxidase/peroxidase pthr11475
	Montastrea_15969	ENSP00000327650.3	Q9H267	VPS33B	vesicle protein sorting-associated pthr11679
	Montastrea_15983	ENSP00000380317.2	Q13131	PRKAA1	serine/threonine kinase pthr24343
	Montastrea_15990	ENSP00000447297.1	P36897	TGFBR1	transforming growth factor-beta receptor type i and ii pthr23255
	Montastrea_16000	ENSP00000265113.4	P43003	SLC1A3	sodium/dicarboxylate symporter-related pthr11958
	Montastrea_16001	ENSP00000265113.4	P43003	SLC1A3	sodium/dicarboxylate symporter-related pthr11958
	Montastrea_16003	ENSP00000244020.3	Q13247	SRSF6	splicing factor
	Montastrea_16004	ENSP00000244020.3	Q13247	SRSF6	splicing factor
	Montastrea_16007	ENSP00000351273.4	Q14790	CASP8	caspase pthr10454
	Montastrea_16013	ENSP00000369899.1	Q7L523	RRAGA	ras-related gtp binding rag/gtr(yeast) pthr11259
	Montastrea_16029	ENSP00000333568.5	Q15139	PRKD1	protein kinase c
	Montastrea_16068	ENSP00000344798.4	P07949	RET	tyrosine-protein kinase receptor pthr24416
	Montastrea_16073	ENSP00000365061.5	P07711	CTSL	cysteine protease family c1-related pthr12411
	Montastrea_1608	ENSP00000277541.6	P46531	NOTCH1	family not named pthr24033
	Montastrea_1609	ENSP00000277541.6	P46531	NOTCH1	family not named pthr24033
	Montastrea_16102	ENSP00000229416.6	P48506	GCLC	glutamate cysteine ligase pthr11164
	Montastrea_16127	ENSP00000276198.1	P28335	HTR2C	5-hydroxytryptamine receptor pthr24247
	Montastrea_16134	ENSP00000377148.3	O43747	AP1G1	adaptin
	Montastrea_16139	ENSP00000314615.3	Q8N6T3	ARFGAP1	centaurin/arf pthr23180
	Montastrea_16141	ENSP00000302967.3	O15379	HDAC3	histone deacetylase pthr10625
	Montastrea_16142	ENSP00000302967.3	O15379	HDAC3	histone deacetylase pthr10625
	Montastrea_16161	ENSP00000299163.4	Q9NWT6	HIF1AN	hypoxia-inducible factor 1 alpha inhibitor-related pthr12461
	Montastrea_16166	ENSP00000361473.3	O75164	KDM4A	jumonji domain containing protein pthr10694
	Montastrea_16194	ENSP00000229416.6	P48506	GCLC	glutamate cysteine ligase pthr11164
	Montastrea_16196	ENSP00000391283.2	P49023	PXN	family not named pthr24216
	Montastrea_16201	ENSP00000400175.1	P61586	RHOA	rho family gtpase pthr24072
	Montastrea_16205	ENSP00000008527.5	Q16526	CRY1	cryptochrome pthr11455
	Montastrea_16241	ENSP00000264933.4	O75340	PDCD6	calpain pthr10183
	Montastrea_16252	ENSP00000362946.4	P61106	RAB14	family not named pthr24073
	Montastrea_16254	ENSP00000228741.3	P41970	ELK3	ets pthr11849
	Montastrea_16259	ENSP00000217426.2	P23526	AHCY	adenosylhomocysteinase pthr23420
	Montastrea_16265	ENSP00000349960.4	P60709	ACTB	actin pthr11937
	Montastrea_16285	ENSP00000335153.7	P07900	HSP90AA1	heat shock protein 90 pthr11528
	Montastrea_16309	ENSP00000352721.6	P50570	DNM2	dynamin pthr11566
	Montastrea_16312	ENSP00000353622.4	Q96ST3	SIN3A	sin3b-related pthr12346
	Montastrea_16316	ENSP00000251775.4	O95219	SNX4	sorting nexin pthr10555
	Montastrea_16326	ENSP00000368104.3	P12643	BMP2	tgf-beta family pthr11848
	Montastrea_16327	ENSP00000368104.3	P12643	BMP2	tgf-beta family pthr11848
	Montastrea_16328	ENSP00000322229.9	O60427	FADS1
	Montastrea_16329	ENSP00000322229.9	O60427	FADS1
	Montastrea_16334	ENSP00000355374.3	Q9UJX0	OSGIN1	family not named pthr15192
	Montastrea_16347	ENSP00000156471.5	O60306	AQR	dna2/nam7 helicase family pthr10887
	Montastrea_16363	ENSP00000384517.1	O00327	ARNTL	circadian protein clock/arnt/bmal/pas pthr23042
	Montastrea_16372	ENSP00000351789.4	Q96FA3	PELI1	family not named pthr12098
	Montastrea_16385	ENSP00000243903.4	Q9H9F9	ACTR5	actin pthr11937
	Montastrea_16395	ENSP00000324173.6	P11021	HSPA5	heat shock protein 70kda pthr19375
	Montastrea_16414	ENSP00000350512.4	Q92905	COPS5	eukaryotic translation initiation factor 3 -related pthr10410
	Montastrea_16415	ENSP00000350512.4	Q92905	COPS5	eukaryotic translation initiation factor 3 -related pthr10410
	Montastrea_16417	ENSP00000349960.4	P60709	ACTB	actin pthr11937
	Montastrea_16421	ENSP00000382423.3	Q13233	MAP3K1	mitogen-activated kinase kinase kinase pthr24361
	Montastrea_16439	ENSP00000250416.5	Q9UGN5	PARP2	poly [adp-ribose] polymerase pthr15447
	Montastrea_1645	ENSP00000254322.1	P25685	DNAJB1	family not named pthr24077
	Montastrea_16467	ENSP00000363001.3	Q92485	SMPDL3B	sphingomyelin phosphodiesterase pthr10340
	Montastrea_16480	ENSP00000216160.6	Q15750	TAB1	protein phosphatase 2c pthr13832
	Montastrea_16481	ENSP00000265016.4	Q10588	BST1	adp-ribosyl cyclase pthr10912
	Montastrea_16482	ENSP00000265016.4	Q10588	BST1	adp-ribosyl cyclase pthr10912
	Montastrea_1653	ENSP00000268043.4	Q9H611	PIF1	dna helicase-related pthr23274
	Montastrea_16532	ENSP00000359035.3	F6WH68	RTEL1-TNFRSF6B	dna repair dead helicase rad3/xp-d subfamily member pthr11472 UniProtKB:Q9NZ71
	Montastrea_16538	ENSP00000416293.2	P11166	SLC2A1	family not named pthr24063
	Montastrea_1654	ENSP00000328174.6	Q9H611	PIF1	dna helicase-related pthr23274
	Montastrea_16558	ENSP00000234961.2	P41143	OPRD1	neuropeptides receptor pthr24229
	Montastrea_16559	ENSP00000234961.2	P41143	OPRD1	neuropeptides receptor pthr24229
	Montastrea_16570	ENSP00000416293.2	P11166	SLC2A1	family not named pthr24063
	Montastrea_16587	ENSP00000384109.3	Q13620	CUL4B	cullin pthr11932
	Montastrea_16588	ENSP00000413307.1	Q9NQ11	ATP13A2	family not named pthr24093
	Montastrea_16600	ENSP00000353653.2	Q8N2K1	UBE2J2	ubiquitin-conjugating enzyme e2 pthr24067
	Montastrea_16607	ENSP00000309270.2	O43916	CHST1	carbohydrate sulfotransferase pthr10704
	Montastrea_16612	ENSP00000363998.4	Q96J02	ITCH	hect domain ubiquitin-protein ligase pthr11254
	Montastrea_16642	ENSP00000382508.2	Q9H305	CDIP1	lipopolysaccharide-induced transcription factor regulating tumor necrosis factor alpha pthr23292
	Montastrea_16645	ENSP00000367284.4	Q8IVP5	FUNDC1	fun14 domain containing pthr21346
	Montastrea_16646	ENSP00000418614.1	P19801	AOC1	copper amine oxidase pthr10638
	Montastrea_16657	ENSP00000368104.3	P12643	BMP2	tgf-beta family pthr11848
	Montastrea_16658	ENSP00000216024.2	Q14565	DMC1	reca/rad51/rada dna strand-pairing family member pthr22942
	Montastrea_16683	ENSP00000225737.6	O43572	AKAP10	a-kinase anchor proteins pthr13155
	Montastrea_16689	ENSP00000396896.2	Q9NNZ3	DNAJC4	dnaj homolog subfamily c member pthr24078
	Montastrea_16690	ENSP00000320548.5	Q9NNZ3	DNAJC4	dnaj homolog subfamily c member pthr24078
	Montastrea_16703	ENSP00000356972.3	O75306	NDUFS2	nadh-ubiquinone oxidoreductase 49 kda subunit pthr11993
	Montastrea_16712	ENSP00000268638.4	Q02556	IRF8	interferon regulatory factor pthr11949
	Montastrea_16713	ENSP00000268638.4	Q02556	IRF8	interferon regulatory factor pthr11949
	Montastrea_16723	ENSP00000037243.2	P60520	GABARAPL2	microtubule-associated proteins 1a/1b light chain 3-related pthr10969
	Montastrea_16724	ENSP00000037243.2	P60520	GABARAPL2	microtubule-associated proteins 1a/1b light chain 3-related pthr10969
	Montastrea_16742	ENSP00000286201.1	O75084	FZD7	frizzled pthr11309
	Montastrea_16748	ENSP00000354607.3	Q13467	FZD5	frizzled pthr11309
	Montastrea_1675	ENSP00000358997.3	P51617	IRAK1	interleukin-1 receptor-associated kinase pthr24419
	Montastrea_16750	ENSP00000245907.4	P01024	C3	macroglobulin/complement pthr11412
	Montastrea_16757	ENSP00000237455.4	O00237	RNF103	family not named pthr15302
	Montastrea_16772	ENSP00000442539.2	Q9Y6E0	STK24	mitogen-activated kinase kinase kinase pthr24361
	Montastrea_16777	ENSP00000333982.7	Q9GZM8	NDEL1	nuclear distribution protein nude homolog 1 pthr10921
	Montastrea_16794	ENSP00000008527.5	Q16526	CRY1	cryptochrome pthr11455
	Montastrea_1680	ENSP00000360882.3	P20908	COL5A1	family not named pthr24023
	Montastrea_16801	ENSP00000442493.2	Q8IYD8	FANCM	family not named pthr14025
	Montastrea_16818	ENSP00000370744.3	Q14571	ITPR2	ryanodine receptor and ip3 receptor pthr13715
	Montastrea_1682	ENSP00000285968.6	Q92621	NUP205	family not named pthr31344
	Montastrea_16830	ENSP00000376268.2	Q92503	SEC14L1	sec14 related protein pthr23324
	Montastrea_16831	ENSP00000358651.1	P08134	RHOC	rho family gtpase pthr24072
	Montastrea_16834	ENSP00000418614.1	P19801	AOC1	copper amine oxidase pthr10638
	Montastrea_16844	ENSP00000455635.1	A5YKK6	CNOT1	ccr4-not transcription complex pthr13162
	Montastrea_16857	ENSP00000254322.1	P25685	DNAJB1	family not named pthr24077
	Montastrea_16864	ENSP00000286448.6	P51809	VAMP7	snare proteins pthr21136
	Montastrea_16866	ENSP00000377353.1	P21728	DRD1	histamine receptor-related g-protein coupled receptor pthr24249
	Montastrea_16867	ENSP00000297185.3	P38646	HSPA9	heat shock protein 70kda pthr19375
	Montastrea_16896	ENSP00000445625.1	P10644	PRKAR1A	camp-dependent protein kinase regulatory chain pthr11635
	Montastrea_16909	ENSP00000472399.1	Q68CJ9	CREB3L3	camp-response element binding protein-related pthr22952
	Montastrea_16910	ENSP00000377353.1	P21728	DRD1	histamine receptor-related g-protein coupled receptor pthr24249
	Montastrea_16911	ENSP00000377353.1	P21728	DRD1	histamine receptor-related g-protein coupled receptor pthr24249
	Montastrea_16921	ENSP00000288986.2	P16333	NCK1	sh2 domain adaptor protein pthr22820
	Montastrea_16930	ENSP00000361949.3	Q13310	PABPC4	family not named pthr24011
	Montastrea_16931	ENSP00000313007.5	P11940	PABPC1	family not named pthr24011
	Montastrea_16935	ENSP00000388387.1	P49116	NR2C2	nuclear hormone receptor pthr24083
	Montastrea_16946	ENSP00000413770.3	P34897	SHMT2	serine hydroxymethyltransferase pthr11680
	Montastrea_16947	ENSP00000264639.4	O43242	PSMD3	26s proteasome non-atpase regulatory subunit 3/cop9 signalosome complex subunit 3 pthr10758
	Montastrea_16965	ENSP00000393638.2	P32780	GTF2H1	transcription initiation factor iih-related pthr12856
	Montastrea_16972	ENSP00000286091.4	P13667	PDIA4	protein disulfide isomerase pthr18929
	Montastrea_1698	ENSP00000262510.6	Q86WI3	NLRC5	family not named pthr24106
	Montastrea_16986	ENSP00000251119.5	Q68DK2	ZFYVE26
	Montastrea_16992	ENSP00000262039.3	Q8NEB9	PIK3C3	phosphatidylinositol kinase pthr10048
	Montastrea_16997	ENSP00000383232.1	P19440	GGT1	gamma glutamyl transpeptidases pthr11686
	Montastrea_17003	ENSP00000324173.6	P11021	HSPA5	heat shock protein 70kda pthr19375
	Montastrea_17010	ENSP00000324173.6	P11021	HSPA5	heat shock protein 70kda pthr19375
	Montastrea_17035	ENSP00000265563.8	P13861	PRKAR2A	camp-dependent protein kinase regulatory chain pthr11635
	Montastrea_17037	ENSP00000283195.6	P49792	RANBP2	ran binding protein pthr23138
	Montastrea_17059	ENSP00000318147.7	Q9BZQ6	EDEM3	mannosyl-oligosaccharide alpha-1
	Montastrea_17061	ENSP00000273783.3	Q13144	EIF2B5	sugar-1-phosphate guanyl transferase pthr22572
	Montastrea_17078	ENSP00000248444.5	P09327	VIL1	villin pthr11977
	Montastrea_17079	ENSP00000269202.6	Q16820	MEP1B	discoidin
	Montastrea_17080	ENSP00000252804.4	Q92626	PXDN	oxidase/peroxidase pthr11475
	Montastrea_17084	ENSP00000463280.1	Q16820	MEP1B	discoidin
	Montastrea_17085	ENSP00000463280.1	Q16820	MEP1B	discoidin
	Montastrea_17102	ENSP00000264424.8	Q02153	GUCY1B3	adenylate and guanylate cyclases pthr11920
	Montastrea_17103	ENSP00000264424.8	Q02153	GUCY1B3	adenylate and guanylate cyclases pthr11920
	Montastrea_17111	ENSP00000008527.5	Q16526	CRY1	cryptochrome pthr11455
	Montastrea_17112	ENSP00000008527.5	Q16526	CRY1	cryptochrome pthr11455
	Montastrea_17126	ENSP00000354347.4	Q06210	GFPT1	glucosamine--fructose-6-phosphate aminotransferase
	Montastrea_1713	ENSP00000333633.7	Q13330	MTA1	metastasis-associated protein and mesoderm induction early response protein pthr10865
	Montastrea_17142	ENSP00000263253.7	Q09472	EP300	cbp/p300-related pthr13808
	Montastrea_17159	ENSP00000378906.3	P60059	SEC61G	sec61 gamma subunit pthr12309
	Montastrea_17173	ENSP00000360871.3	O00602	FCN1	fibrinogen and fibronectin pthr19143
	Montastrea_17199	ENSP00000473318.1	Q13616	CUL1	cullin pthr11932
	Montastrea_1723	ENSP00000363291.4	P45983	MAPK8	mitogen-activated protein kinase pthr24055
	Montastrea_17231	ENSP00000271651.3	P43235	CTSK	cysteine protease family c1-related pthr12411
	Montastrea_17232	ENSP00000271651.3	P43235	CTSK	cysteine protease family c1-related pthr12411
	Montastrea_17233	ENSP00000271651.3	P43235	CTSK	cysteine protease family c1-related pthr12411
	Montastrea_1724	ENSP00000363291.4	P45983	MAPK8	mitogen-activated protein kinase pthr24055
	Montastrea_17245	ENSP00000430031.3	Q86VQ6	TXNRD3
	Montastrea_17250	ENSP00000265421.4	P06746	POLB	dna polymerase type-x family member pthr11276
	Montastrea_17265	ENSP00000352135.3	P21439	ABCB4	family not named pthr24221
	Montastrea_17268	ENSP00000242776.3	O00148	DDX39A	family not named pthr24031
	Montastrea_17272	ENSP00000363092.4	Q13976	PRKG1	cyclic nucleotide-dependent protein kinase pthr24353
	Montastrea_17279	ENSP00000262493.6	P09471	GNAO1	gtp-binding protein alpha subunit pthr10218
	Montastrea_17280	ENSP00000262493.6	P09471	GNAO1	gtp-binding protein alpha subunit pthr10218
	Montastrea_17286	ENSP00000361949.3	Q13310	PABPC4	family not named pthr24011
	Montastrea_17287	ENSP00000295633.3	Q12841	FSTL1	follistatin-related pthr10913
	Montastrea_17288	ENSP00000295633.3	Q12841	FSTL1	follistatin-related pthr10913
	Montastrea_1729	ENSP00000295006.5	P17655	CAPN2	calpain pthr10183
	Montastrea_17316	ENSP00000311186.6	P16615	ATP2A2	family not named pthr24093
	Montastrea_1736	ENSP00000437125.1	P11142	HSPA8	heat shock protein 70kda pthr19375
	Montastrea_1737	ENSP00000378199.1	P54652	HSPA2	heat shock protein 70kda pthr19375
	Montastrea_17377	ENSP00000381803.3	P28482	MAPK1	mitogen-activated protein kinase pthr24055
	Montastrea_17378	ENSP00000381803.3	P28482	MAPK1	mitogen-activated protein kinase pthr24055
	Montastrea_1738	ENSP00000383502.3	P23759	PAX7	family not named pthr24329
	Montastrea_17388	ENSP00000353575.2	Q9NR50	EIF2B3	sugar-1-phosphate guanyl transferase pthr22572
	Montastrea_17389	ENSP00000324173.6	P11021	HSPA5	heat shock protein 70kda pthr19375
	Montastrea_1739	ENSP00000383502.3	P23759	PAX7	family not named pthr24329
	Montastrea_17401	ENSP00000360871.3	O00602	FCN1	fibrinogen and fibronectin pthr19143
	Montastrea_17402	ENSP00000249837.3	Q709C8	VPS13C	vacuolar protein sorting-associated protein (vps13) pthr16166
	Montastrea_17405	ENSP00000324856.6	Q15831	STK11	serine/threonine-protein kinase pthr24347
	Montastrea_17406	ENSP00000324856.6	Q15831	STK11	serine/threonine-protein kinase pthr24347
	Montastrea_17415	ENSP00000360296.3	O14495	PLPP3	lipid phosphate phosphatase pthr10165
	Montastrea_1747	ENSP00000384211.1	Q14997	PSME4	family not named pthr32170
	Montastrea_17471	ENSP00000008527.5	Q16526	CRY1	cryptochrome pthr11455
	Montastrea_17477	ENSP00000349597.4	Q14643	ITPR1
	Montastrea_17491	ENSP00000381567.2	P82094	TMF1	myosin pthr13140
	Montastrea_17495	ENSP00000407375.1	P07203	GPX1	glutathione peroxidase pthr11592
	Montastrea_17507	ENSP00000347232.3	P54132	BLM	dna helicase recq family member pthr13710
	Montastrea_17513	ENSP00000265734.4	Q00534	CDK6	cell division protein kinase pthr24056
	Montastrea_17531	ENSP00000393762.2	Q9Y6P5	SESN1	p53 regulated pa26 nuclear protein sestrin pthr12474
	Montastrea_17532	ENSP00000380317.2	Q13131	PRKAA1	serine/threonine kinase pthr24343
	Montastrea_17534	ENSP00000376436.3	P14921	ETS1	ets pthr11849
	Montastrea_17554	ENSP00000269202.6	Q16820	MEP1B	discoidin
	Montastrea_17563	ENSP00000317695.6	Q12986	NFX1	nuclear transcription factor
	Montastrea_17602	ENSP00000360882.3	P20908	COL5A1	family not named pthr24023
	Montastrea_17621	ENSP00000215832.6	P28482	MAPK1	mitogen-activated protein kinase pthr24055
	Montastrea_17632	ENSP00000309968.3	P78536	ADAM17	adam (a disintegrin and metalloprotease domain) pthr11905
	Montastrea_17661	ENSP00000355231.3	Q14457	BECN1	beclin 1 pthr12768
	Montastrea_17664	ENSP00000462271.1	Q96IG2	FBXL20	f-box/leucine rich repeat protein pthr23125
	Montastrea_17674	ENSP00000349959.3	Q6R327	RICTOR	cytosolic regulator pianissimo pthr13298
	Montastrea_17695	ENSP00000418335.1	Q15746	MYLK	myosin light chain kinase-related pthr22964
	Montastrea_17704	ENSP00000437125.1	P11142	HSPA8	heat shock protein 70kda pthr19375
	Montastrea_17720	ENSP00000354791.3	Q14203	DCTN1	dynactin 1-related microtubule-binding pthr18916
	Montastrea_17725	ENSP00000358698.4	Q93097	WNT2B	wnt related pthr12027
	Montastrea_17731	ENSP00000298492.5	Q15018	FAM175B	family not named pthr31728
	Montastrea_17751	ENSP00000368565.3	Q99543	DNAJC2	dnaj homolog subfamily c member pthr24078
	Montastrea_17760	ENSP00000259253.6	Q9NYU2	UGGT1	udp-glucose glycoprotein:glucosyltransferase pthr11226
	Montastrea_17764	ENSP00000400526.2	O14936	CASK	membrane-associated guanylate kinase (maguk) pthr23122
	Montastrea_17772	ENSP00000454994.1	Q9H305	CDIP1	lipopolysaccharide-induced transcription factor regulating tumor necrosis factor alpha pthr23292
	Montastrea_17783	ENSP00000426613.1	Q96KP6	TNIP3	family not named pthr31882
	Montastrea_17805	ENSP00000378199.1	P54652	HSPA2	heat shock protein 70kda pthr19375
	Montastrea_1781	ENSP00000263253.7	Q09472	EP300	cbp/p300-related pthr13808
	Montastrea_17814	ENSP00000220003.9	P41240	CSK	tyrosine-protein kinase pthr24418
	Montastrea_1782	ENSP00000262367.5	Q92793	CREBBP	cbp/p300-related pthr13808
	Montastrea_17826	ENSP00000337853.5	Q9Y4K3	TRAF6	tnf receptor associated factor pthr10131
	Montastrea_1783	ENSP00000371502.3	Q92793	CREBBP	cbp/p300-related pthr13808
	Montastrea_17833	ENSP00000229416.6	P48506	GCLC	glutamate cysteine ligase pthr11164
	Montastrea_17839	ENSP00000351777.6	P55072	VCP	aaa-family atpase pthr23077
	Montastrea_17850	ENSP00000339007.4	P62993	GRB2	sh2 domain adaptor protein pthr22820
	Montastrea_1787	ENSP00000370712.5	O94983	CAMTA2	calmodulin-binding transcription activator (camta) pthr23335
	Montastrea_1788	ENSP00000451084.1	Q96AC1	FERMT2	family not named pthr16160
	Montastrea_17888	ENSP00000366563.4	O00329	PIK3CD	phosphatidylinositol kinase pthr10048
	Montastrea_17911	ENSP00000253303.4	Q15493	RGN	regucalcin pthr10907
	Montastrea_17913	ENSP00000362010.4	P20073	ANXA7	annexin pthr10502
	Montastrea_17927	ENSP00000429764.2	O60504	SORBS3	sh3 domain-containing protein pthr10661
	Montastrea_17989	ENSP00000276449.3	P49675	STAR	steroidogenic acute regulatory protein (star) pthr12136
	Montastrea_1800	ENSP00000429977.1	O00339	MATN2	von wilenbrand factor related pthr22992
	Montastrea_18000	ENSP00000355506.3	Q9UQ84	EXO1	xp-g/rad2 dna repair endonuclease family pthr11081
	Montastrea_18001	ENSP00000351137.3	Q9HCS7	XAB2	pre-mrna splicing factor pthr11246
	Montastrea_18007	ENSP00000363826.1	Q9H461	FZD8	frizzled pthr11309
	Montastrea_18008	ENSP00000363826.1	Q9H461	FZD8	frizzled pthr11309
	Montastrea_1801	ENSP00000430487.1	O00339	MATN2	von wilenbrand factor related pthr22992
	Montastrea_18010	ENSP00000340913.3	Q9Y210	TRPC6	transient receptor potential channel pthr10117
	Montastrea_18020	ENSP00000264741.5	Q13797	ITGA9	integrin alpha pthr23220
	Montastrea_18021	ENSP00000381216.2	Q92945	KHSRP	kh domain containing rna binding protein pthr10288
	Montastrea_18029	ENSP00000452419.1	P34897	SHMT2	serine hydroxymethyltransferase pthr11680
	Montastrea_1804	ENSP00000452792.1	Q9H611	PIF1	dna helicase-related pthr23274
	Montastrea_18040	ENSP00000348455.3	Q9P2Y5	UVRAG	family not named pthr15157
	Montastrea_18049	ENSP00000377892.2	Q13243	SRSF5	splicing factor
	Montastrea_1805	ENSP00000277541.6	P46531	NOTCH1	family not named pthr24033
	Montastrea_1806	ENSP00000277541.6	P46531	NOTCH1	family not named pthr24033
	Montastrea_18060	ENSP00000357998.4	Q9UGP8	SEC63	family not named pthr24075
	Montastrea_18064	ENSP00000349959.3	Q6R327	RICTOR	cytosolic regulator pianissimo pthr13298
	Montastrea_18074	ENSP00000272233.4	P62745	RHOB	rho family gtpase pthr24072
	Montastrea_18075	ENSP00000272233.4	P62745	RHOB	rho family gtpase pthr24072
	Montastrea_18076	ENSP00000349465.3	Q9NRD5	PICK1	arfaptin-relatedadp-ribosylation factor interacting protein/protein kinase c alpha binding protein pthr12141
	Montastrea_18083	ENSP00000346986.4	Q9BTA9	WAC	family not named pthr15911
	Montastrea_18098	ENSP00000296953.2	Q8IUR6	CREBRF	adult retina protein pthr21552
	Montastrea_18109	ENSP00000254719.4	P27694	RPA1	replication factor a 1
	Montastrea_18146	ENSP00000386829.1	P54764	EPHA4	tyrosine-protein kinase receptor pthr24416
	Montastrea_18155	ENSP00000300289.5	P30101	PDIA3	protein disulfide isomerase pthr18929
	Montastrea_18156	ENSP00000300289.5	P30101	PDIA3	protein disulfide isomerase pthr18929
	Montastrea_18157	ENSP00000404023.2	P31483	TIA1	family not named pthr24012
	Montastrea_18158	ENSP00000349748.5	P23246	SFPQ	rna recognition motif-containing pthr23189
	Montastrea_18161	ENSP00000356132.1	Q15291	RBBP5	retinoblastoma binding protein 5 pthr12816
	Montastrea_18162	ENSP00000356132.1	Q15291	RBBP5	retinoblastoma binding protein 5 pthr12816
	Montastrea_18170	ENSP00000356905.4	O95497	VNN1	vascular non-inflammatory molecule (vanin) pthr10609
	Montastrea_1821	ENSP00000437125.1	P11142	HSPA8	heat shock protein 70kda pthr19375
	Montastrea_18235	ENSP00000263026.5	O00418	EEF2K	alpha kinase/elongation factor 2 kinase pthr14187
	Montastrea_18245	ENSP00000377846.3	P08243	ASNS	asparagine synthetase pthr11772
	Montastrea_18246	ENSP00000377845.3	P08243	ASNS	asparagine synthetase pthr11772
	Montastrea_18261	ENSP00000357156.4	O43866	CD5L	lysyl oxidase-related pthr19331
	Montastrea_18269	ENSP00000367721.2	Q12769	NUP160	nuclear pore complex protein nup160 pthr21286
	Montastrea_18272	ENSP00000362469.3	Q9NY64	SLC2A8	family not named pthr24063
	Montastrea_18285	ENSP00000400175.1	P61586	RHOA	rho family gtpase pthr24072
	Montastrea_18286	ENSP00000355865.1	O60260	PARK2	ariadne ring zinc finger pthr11685
	Montastrea_18321	ENSP00000254322.1	P25685	DNAJB1	family not named pthr24077
	Montastrea_18326	ENSP00000384654.2	P21964	COMT	o-methyltransferase-related pthr10509
	Montastrea_18328	ENSP00000363097.2	Q13976	PRKG1	cyclic nucleotide-dependent protein kinase pthr24353
	Montastrea_18334	ENSP00000363092.4	Q13976	PRKG1	cyclic nucleotide-dependent protein kinase pthr24353
	Montastrea_18365	ENSP00000232501.3	Q8WTW4	NPRL2	nitrogen permease regulator 2/tumor suppressor candidate 4 pthr12991
	Montastrea_1843	ENSP00000329425.6	Q07912	TNK2	tyrosine-protein kinase pthr24418
	Montastrea_18437	ENSP00000377344.3	Q8IY21	DDX60	helicase ski2w pthr11752
	Montastrea_1844	ENSP00000371341.2	Q07912	TNK2	tyrosine-protein kinase pthr24418
	Montastrea_18443	ENSP00000397087.2	Q00534	CDK6	cell division protein kinase pthr24056
	Montastrea_18452	ENSP00000368884.3	P51812	RPS6KA3	ribosomal protein s6 kinase pthr24351
	Montastrea_18471	ENSP00000318687.5	Q92598	HSPH1	heat shock protein 70kda pthr19375
	Montastrea_18473	ENSP00000307940.5	P13639	EEF2	translation factor pthr23115
	Montastrea_18474	ENSP00000356505.3	P19878	NCF2	neutrophil cytosolic factor 2
	Montastrea_1848	ENSP00000381657.3	Q8TEK3	DOT1L
	Montastrea_18484	ENSP00000262395.5	Q9BUZ4	TRAF4	tnf receptor associated factor pthr10131
	Montastrea_1849	ENSP00000381657.3	Q8TEK3	DOT1L
	Montastrea_18492	ENSP00000343479.5	Q14596	NBR1	ovarian carcinoma antigen ca125-related pthr20930
	Montastrea_18500	ENSP00000247668.2	Q12933	TRAF2	tnf receptor associated factor pthr10131
	Montastrea_18501	ENSP00000247668.2	Q12933	TRAF2	tnf receptor associated factor pthr10131
	Montastrea_18505	ENSP00000262878.4	Q9Y3Z3	SAMHD1	sam domain and hd domain-containing protein-related pthr11373
	Montastrea_18539	ENSP00000242248.5	Q9NP87	POLM	dna polymerase type-x family member pthr11276
	Montastrea_18543	ENSP00000264335.8	P62258	YWHAE	14-3-3 protein pthr18860
	Montastrea_18551	ENSP00000381657.3	Q8TEK3	DOT1L
	Montastrea_1856	ENSP00000384963.3	Q9GZM8	NDEL1	nuclear distribution protein nude homolog 1 pthr10921
	Montastrea_18583	ENSP00000012443.4	P53041	PPP5C	serine/threonine protein phosphatase pthr11668
	Montastrea_18586	ENSP00000297151.4	O95391	SLU7	step ii splicing factor slu7 pthr12942
	Montastrea_18598	ENSP00000452419.1	P34897	SHMT2	serine hydroxymethyltransferase pthr11680
	Montastrea_18599	ENSP00000413770.3	P34897	SHMT2	serine hydroxymethyltransferase pthr11680
	Montastrea_18656	ENSP00000248594.6	Q05209	PTPN12	protein-tyrosine phosphatase pthr19134
	Montastrea_18665	ENSP00000374274.4	A1L4H1	SSC5D	lysyl oxidase-related pthr19331
	Montastrea_18681	ENSP00000373394.4	Q99502	EYA1	eyes absent pthr10190
	Montastrea_18688	ENSP00000262738.3	Q9NYQ6	CELSR1	family not named pthr24026
	Montastrea_1869	ENSP00000362012.4	P20073	ANXA7	annexin pthr10502
	Montastrea_1871	ENSP00000383502.3	P23759	PAX7	family not named pthr24329
	Montastrea_18718	ENSP00000309968.3	P78536	ADAM17	adam (a disintegrin and metalloprotease domain) pthr11905
	Montastrea_18725	ENSP00000348442.3	O00232	PSMD12	26s proteasome non-atpase regulatory subunit 12/cop9 signalosome complex subunit 4 pthr10855
	Montastrea_18729	ENSP00000371599.4	P49619	DGKG	diacylglycerol kinase pthr11255
	Montastrea_1873	ENSP00000360882.3	P20908	COL5A1	family not named pthr24023
	Montastrea_18736	ENSP00000322937.4	Q6UWE0	LRSAM1	leucine-rich repeat-containing protein pthr23155
	Montastrea_1874	ENSP00000360882.3	P20908	COL5A1	family not named pthr24023
	Montastrea_18740	ENSP00000324578.5	P14921	ETS1	ets pthr11849
	Montastrea_18742	ENSP00000348998.4	Q96LR9	APOLD1	apolipoprotein l pthr14096
	Montastrea_18743	ENSP00000348998.4	Q96LR9	APOLD1	apolipoprotein l pthr14096
	Montastrea_18744	ENSP00000366319.4	Q9Y261	FOXA2	family not named pthr11829
	Montastrea_18745	ENSP00000400341.3	Q9Y261	FOXA2	family not named pthr11829
	Montastrea_1875	ENSP00000277541.6	P46531	NOTCH1	family not named pthr24033
	Montastrea_18751	ENSP00000320866.4	P27797	CALR	calreticulin and calnexin pthr11073
	Montastrea_1876	ENSP00000476145.1	P42685	FRK	tyrosine-protein kinase pthr24418
	Montastrea_18768	ENSP00000353030.4	P10586	PTPRF	protein-tyrosine phosphatase pthr19134
	Montastrea_18774	ENSP00000343032.5	Q8TCT9	HM13	signal peptide peptidase pthr12174
	Montastrea_18780	ENSP00000245787.4	Q9Y5U4	INSIG2	insulin-induced gene 1 pthr15301
	Montastrea_18787	ENSP00000225275.3	P05164	MPO	oxidase/peroxidase pthr11475
	Montastrea_18799	ENSP00000354162.3	Q9Y4D1	DAAM1	formin-related pthr23213
	Montastrea_188	ENSP00000348965.4	Q14204	DYNC1H1	dynein heavy chain family protein pthr10676
	Montastrea_18804	ENSP00000288986.2	P16333	NCK1	sh2 domain adaptor protein pthr22820
	Montastrea_18815	ENSP00000386636.1	P05455	SSB	lupus la protein-related pthr22792
	Montastrea_18818	ENSP00000305422.3	P17676	CEBPB	ccaat/enhancer binding protein pthr23334
	Montastrea_18821	ENSP00000348645.4	A1KZ92	PXDNL	oxidase/peroxidase pthr11475
	Montastrea_1884	ENSP00000246957.5	Q12931	TRAP1	heat shock protein 90 pthr11528
	Montastrea_18855	ENSP00000216479.3	O95433	AHSA1	heat shock protein 90 (hsp90) co-chaperone aha-1 pthr13009
	Montastrea_18856	ENSP00000216479.3	O95433	AHSA1	heat shock protein 90 (hsp90) co-chaperone aha-1 pthr13009
	Montastrea_18866	ENSP00000306010.6	P18085	ARF4	adp ribosylation factor-related pthr11711
	Montastrea_18890	ENSP00000241052.4	P04040	CAT	catalase pthr11465
	Montastrea_18895	ENSP00000347942.3	P07949	RET	tyrosine-protein kinase receptor pthr24416
	Montastrea_189	ENSP00000348965.4	Q14204	DYNC1H1	dynein heavy chain family protein pthr10676
	Montastrea_18917	ENSP00000299427.6	O14773	TPP1	protease s8 tripeptidyl peptidase i (cln2) pthr14218
	Montastrea_18939	ENSP00000358072.3	Q9H1Y0	ATG5	autophagy protein 5 pthr13040
	Montastrea_18956	ENSP00000357357.3	P04062	GBA	glucosylceramidase pthr11069
	Montastrea_18972	ENSP00000440485.1	O00233	PSMD9	26s proteasome non-atpase regulatory subunit 9 pthr12651
	Montastrea_18986	ENSP00000259470.5	O60911	CTSV	cysteine protease family c1-related pthr12411
	Montastrea_18995	ENSP00000264705.3	P27708	CAD	carbamoyltransferase related pthr11405
	Montastrea_18999	ENSP00000384048.1	Q6ZW49	PAXIP1	pax transcription activation domain interacting protein pthr23196
	Montastrea_190	ENSP00000348965.4	Q14204	DYNC1H1	dynein heavy chain family protein pthr10676
	Montastrea_19000	ENSP00000323926.4	Q7Z2W7	TRPM8	transient receptor potential cation channel
	Montastrea_19003	ENSP00000417229.1	Q9BY44	EIF2A	nuclease-related pthr13227
	Montastrea_19036	ENSP00000344798.4	P07949	RET	tyrosine-protein kinase receptor pthr24416
	Montastrea_19037	ENSP00000331602.3	Q05655	PRKCD	akt-related serine/threonine-protein kinase pthr24352
	Montastrea_19044	ENSP00000279387.7	P60510	PPP4C	serine/threonine protein phosphatase pthr11668
	Montastrea_19050	ENSP00000044462.7	P25789	PSMA4	proteasome subunit alpha/beta pthr11599
	Montastrea_19051	ENSP00000342502.6	Q96C36	PYCR2	pyrroline-5-carboxylate reductase pthr11645
	Montastrea_19056	ENSP00000307940.5	P13639	EEF2	translation factor pthr23115
	Montastrea_1906	ENSP00000321239.5	Q96PM5	RCHY1	ring finger and chy zinc finger domain-containing protein 1 pthr21319
	Montastrea_1907	ENSP00000321239.5	Q96PM5	RCHY1	ring finger and chy zinc finger domain-containing protein 1 pthr21319
	Montastrea_1908	ENSP00000321239.5	Q96PM5	RCHY1	ring finger and chy zinc finger domain-containing protein 1 pthr21319
	Montastrea_19097	ENSP00000377747.4	O14647	CHD2	swi/snf-related matrix-associated actin-dependent regulator of chromatin subfamily-related pthr10799
	Montastrea_191	ENSP00000348965.4	Q14204	DYNC1H1	dynein heavy chain family protein pthr10676
	Montastrea_1912	ENSP00000313327.6	Q14103	HNRNPD	family not named pthr24012
	Montastrea_19124	ENSP00000404023.2	P31483	TIA1	family not named pthr24012
	Montastrea_19133	ENSP00000381657.3	Q8TEK3	DOT1L
	Montastrea_19134	ENSP00000413307.1	Q9NQ11	ATP13A2	family not named pthr24093
	Montastrea_19135	ENSP00000317872.4	Q7Z6E9	RBBP6
	Montastrea_19140	ENSP00000320508.5	Q96GF1	RNF185	rnf5 pthr12313
	Montastrea_19167	ENSP00000376347.1	P62993	GRB2	sh2 domain adaptor protein pthr22820
	Montastrea_19174	ENSP00000261615.4	P16444	DPEP1	microsomal dipeptidase pthr10443
	Montastrea_19177	ENSP00000268057.4	Q96RK4	BBS4	tetratricopeptide repeat protein
	Montastrea_19178	ENSP00000268057.4	Q96RK4	BBS4	tetratricopeptide repeat protein
	Montastrea_19179	ENSP00000280333.6	Q14185	DOCK1	dedicator of cytokinesis (dock) pthr23317
	Montastrea_19181	ENSP00000354558.4	P42345	MTOR	ataxia telangiectasia mutated (atm)-related pthr11139
	Montastrea_19183	ENSP00000473172.1	Q9Y230	RUVBL2	ruvb-related reptin and pontin pthr11093
	Montastrea_1919	ENSP00000371003.1	Q15326	ZMYND11	phd finger protein pthr24102
	Montastrea_19192	ENSP00000251047.4	P49257	LMAN1	vesicular mannose-binding lectin pthr12223
	Montastrea_19209	ENSP00000319052.3	Q12798	CETN1	calcium binding protein pthr23050
	Montastrea_19229	ENSP00000221566.1	O43765	SGTA	tpr repeat containing protein pthr22904
	Montastrea_1925	ENSP00000381097.3	P54762	EPHB1	tyrosine-protein kinase receptor pthr24416
	Montastrea_19259	ENSP00000344152.5	P49748	ACADVL	electron transport oxidoreductase pthr10909
	Montastrea_19260	ENSP00000378322.4	Q08209	PPP3CA	serine/threonine protein phosphatase pthr11668
	Montastrea_19274	ENSP00000354347.4	Q06210	GFPT1	glucosamine--fructose-6-phosphate aminotransferase
	Montastrea_19286	ENSP00000353032.7	Q99571	P2RX4	p2x purinoceptor pthr10125
	Montastrea_19293	ENSP00000247020.3	Q99470	SDF2	dolichyl-phosphate-mannose--protein mannosyltransferase pthr10050
	Montastrea_19294	ENSP00000247020.3	Q99470	SDF2	dolichyl-phosphate-mannose--protein mannosyltransferase pthr10050
	Montastrea_19336	ENSP00000012443.4	P53041	PPP5C	serine/threonine protein phosphatase pthr11668
	Montastrea_19343	ENSP00000408414.1	P25774	CTSS	cysteine protease family c1-related pthr12411
	Montastrea_19345	ENSP00000381066.3	O14733	MAP2K7	mapkk/mekk pthr24360
	Montastrea_19346	ENSP00000381066.3	O14733	MAP2K7	mapkk/mekk pthr24360
	Montastrea_19349	ENSP00000386087.1	O96017	CHEK2	serine/threonine-protein kinase cds1 pthr24344
	Montastrea_1935	ENSP00000277541.6	P46531	NOTCH1	family not named pthr24033
	Montastrea_19351	ENSP00000277541.6	P46531	NOTCH1	family not named pthr24033
	Montastrea_19355	ENSP00000307491.5	Q8TAF3	WDR48	family not named pthr19862
	Montastrea_1936	ENSP00000431574.1	P46937	YAP1	yes-associated protein pthr17616
	Montastrea_19391	ENSP00000290649.5	Q9UKV5	AMFR	synoviolin-related pthr12477
	Montastrea_19424	ENSP00000261303.8	P62191	PSMC1	26s protease regulatory subunit pthr23073
	Montastrea_19438	ENSP00000352071.4	Q86VB7	CD163	lysyl oxidase-related pthr19331
	Montastrea_1944	ENSP00000376268.2	Q92503	SEC14L1	sec14 related protein pthr23324
	Montastrea_19445	ENSP00000458435.1	P63261	ACTG1	actin pthr11937
	Montastrea_19470	ENSP00000354347.4	Q06210	GFPT1	glucosamine--fructose-6-phosphate aminotransferase
	Montastrea_19473	ENSP00000367721.2	Q12769	NUP160	nuclear pore complex protein nup160 pthr21286
	Montastrea_19483	ENSP00000265857.3	Q7L5D6	GET4	uncharacterized pthr12875
	Montastrea_19484	ENSP00000265857.3	Q7L5D6	GET4	uncharacterized pthr12875
	Montastrea_19497	ENSP00000358651.1	P08134	RHOC	rho family gtpase pthr24072
	Montastrea_1950	ENSP00000422019.1	O75694	NUP155	nuclear pore complex protein nup155 pthr10350
	Montastrea_19505	ENSP00000202917.5	P00973	OAS1	(2-5)oligoadenylate synthetase pthr11258
	Montastrea_19511	ENSP00000418378.1	Q9UKE5	TNIK	mitogen-activated kinase kinase kinase pthr24361
	Montastrea_19525	ENSP00000310649.1	Q8TDC3	BRSK1	serine/threonine kinase pthr24343
	Montastrea_19537	ENSP00000247020.3	Q99470	SDF2	dolichyl-phosphate-mannose--protein mannosyltransferase pthr10050
	Montastrea_19542	ENSP00000212015.6	Q96EB6	SIRT1	chromatin regulatory protein sir2 pthr11085
	Montastrea_19545	ENSP00000375931.2	Q8IXJ6	SIRT2	chromatin regulatory protein sir2 pthr11085
	Montastrea_1955	ENSP00000261427.5	P61086	UBE2K	ubiquitin-conjugating enzyme e2 pthr24067
	Montastrea_1957	ENSP00000470142.1	Q92900	UPF1
	Montastrea_19608	ENSP00000403127.1	Q96P48	ARAP1	centaurin/arf pthr23180
	Montastrea_19624	ENSP00000193403.6	P12814	ACTN1	family not named pthr11915
	Montastrea_19628	ENSP00000349205.3	Q99570	PIK3R4	phosphoinositide 3-kinase regulatory subunit 4 pthr17583
	Montastrea_19629	ENSP00000433146.1	Q96K76	USP47	family not named pthr24006
	Montastrea_19632	ENSP00000367715.3	Q9UHG0	DCDC2	doublecortin domain containing 2 pthr23004
	Montastrea_1965	ENSP00000252804.4	Q92626	PXDN	oxidase/peroxidase pthr11475
	Montastrea_19678	ENSP00000355601.3	Q9GZT9	EGLN1	egl nine homolog-related pthr12907
	Montastrea_19679	ENSP00000355601.3	Q9GZT9	EGLN1	egl nine homolog-related pthr12907
	Montastrea_19702	ENSP00000437125.1	P11142	HSPA8	heat shock protein 70kda pthr19375
	Montastrea_19703	ENSP00000285379.4	P00918	CA2	carbonic anhydrase pthr18952
	Montastrea_19704	ENSP00000285379.4	P00918	CA2	carbonic anhydrase pthr18952
	Montastrea_19719	ENSP00000344798.4	P07949	RET	tyrosine-protein kinase receptor pthr24416
	Montastrea_19720	ENSP00000342007.4	P05177	CYP1A2
	Montastrea_19733	ENSP00000354822.3	Q6GPH4	XAF1	traf-type zinc finger protein-related pthr16295
	Montastrea_19734	ENSP00000354822.3	Q6GPH4	XAF1	traf-type zinc finger protein-related pthr16295
	Montastrea_19741	ENSP00000216181.5	P35579	MYH9	myosin pthr13140
	Montastrea_19746	ENSP00000387270.1	Q14203	DCTN1	dynactin 1-related microtubule-binding pthr18916
	Montastrea_19748	ENSP00000454207.1	Q13114	TRAF3	tnf receptor associated factor pthr10131
	Montastrea_19749	ENSP00000376500.2	Q13114	TRAF3	tnf receptor associated factor pthr10131
	Montastrea_19759	ENSP00000296953.2	Q8IUR6	CREBRF	adult retina protein pthr21552
	Montastrea_19765	ENSP00000314638.3	P19021	PAM	peptidyl-glycine alpha-amidating monooxygenase pthr10680
	Montastrea_19769	ENSP00000351273.4	Q14790	CASP8	caspase pthr10454
	Montastrea_1977	ENSP00000408169.3	Q92503	SEC14L1	sec14 related protein pthr23324
	Montastrea_19793	ENSP00000312664.5	P42575	CASP2	caspase pthr10454
	Montastrea_19794	ENSP00000312664.5	P42575	CASP2	caspase pthr10454
	Montastrea_19808	ENSP00000318884.9	Q9NZ56	FMN2	formin-related pthr23213
	Montastrea_1981	ENSP00000299855.5	P08254	MMP3	matrix metalloproteinase pthr10201
	Montastrea_19811	ENSP00000207549.3	Q70J99	UNC13D	munc13-4 protein-related pthr15015
	Montastrea_19816	ENSP00000431872.1	P13693	TPT1	translationally controlled tumor protein-related pthr11991
	Montastrea_19833	ENSP00000277541.6	P46531	NOTCH1	family not named pthr24033
	Montastrea_19834	ENSP00000344798.4	P07949	RET	tyrosine-protein kinase receptor pthr24416
	Montastrea_19835	ENSP00000225577.4	P23443	RPS6KB1	ribosomal protein s6 kinase pthr24351
	Montastrea_19840	ENSP00000298139.5	Q14191	WRN	dna helicase recq family member pthr13710
	Montastrea_1987	ENSP00000390392.3	Q92503	SEC14L1	sec14 related protein pthr23324
	Montastrea_19884	ENSP00000340373.3	Q13627	DYRK1A	dual specificity protein kinase pthr24058
	Montastrea_19906	ENSP00000369042.3	O95373	IPO7
	Montastrea_19919	ENSP00000298910.7	Q5S007	LRRK2	leucine-rich repeat-containing protein pthr23155
	Montastrea_19926	ENSP00000377652.2	Q15797	SMAD1	smad pthr13703
	Montastrea_19927	ENSP00000374529.5	O75909	CCNK	cyclin pthr10026
	Montastrea_19928	ENSP00000374529.5	O75909	CCNK	cyclin pthr10026
	Montastrea_19935	ENSP00000300289.5	P30101	PDIA3	protein disulfide isomerase pthr18929
	Montastrea_19937	ENSP00000262327.4	P49916	LIG3	dna ligase pthr10459
	Montastrea_19980	ENSP00000272227.3	Q15084	PDIA6	protein disulfide isomerase pthr18929
	Montastrea_19983	ENSP00000367787.3	P49916	LIG3	dna ligase pthr10459
	Montastrea_20	ENSP00000277541.6	P46531	NOTCH1	family not named pthr24033
	Montastrea_20006	ENSP00000318176.4	O75569	PRKRA	eukaryote specific dsrna binding protein pthr10910
	Montastrea_20007	ENSP00000318176.4	O75569	PRKRA	eukaryote specific dsrna binding protein pthr10910
	Montastrea_20011	ENSP00000359306.4	Q8N6T3	ARFGAP1	centaurin/arf pthr23180
	Montastrea_20050	ENSP00000281092.4	P16591	FER	tyrosine-protein kinase pthr24418
	Montastrea_20052	ENSP00000473631.1	Q13217	DNAJC3	dnaj homolog subfamily c member pthr24078
	Montastrea_20055	ENSP00000424896.1	Q96LI5	CNOT6L	carbon catabolite repressor protein 4 pthr12121
	Montastrea_2006	ENSP00000253925.7	Q13136	PPFIA1	lar interacting protein (lip)-related protein pthr12587
	Montastrea_20061	ENSP00000373696.4	Q14669	TRIP12	hect domain ubiquitin-protein ligase pthr11254
	Montastrea_20066	ENSP00000347232.3	P54132	BLM	dna helicase recq family member pthr13710
	Montastrea_20073	ENSP00000264335.8	P62258	YWHAE	14-3-3 protein pthr18860
	Montastrea_20094	ENSP00000336792.5	P48740	MASP1	family not named pthr24276
	Montastrea_20118	ENSP00000318884.9	Q9NZ56	FMN2	formin-related pthr23213
	Montastrea_20126	ENSP00000262722.7	P23142	FBLN1	family not named pthr24048
	Montastrea_20137	ENSP00000364133.4	P36897	TGFBR1	transforming growth factor-beta receptor type i and ii pthr23255
	Montastrea_20145	ENSP00000285021.7	Q01831	XPC	dna repair protein xp-c / rad4 pthr12135
	Montastrea_20147	ENSP00000328325.3	P53801	PTTG1IP	family not named pthr32395
	Montastrea_20166	ENSP00000263686.5	P16109	SELP	complement component-related sushi domain-containing pthr19325
	Montastrea_20183	ENSP00000260356.5	P07996	THBS1	thrombospondin pthr10199
	Montastrea_20184	ENSP00000262395.5	Q9BUZ4	TRAF4	tnf receptor associated factor pthr10131
	Montastrea_20186	ENSP00000366015.3	O43827	ANGPTL7	fibrinogen and fibronectin pthr19143
	Montastrea_20187	ENSP00000366015.3	O43827	ANGPTL7	fibrinogen and fibronectin pthr19143
	Montastrea_20188	ENSP00000476145.1	P42685	FRK	tyrosine-protein kinase pthr24418
	Montastrea_20189	ENSP00000476145.1	P42685	FRK	tyrosine-protein kinase pthr24418
	Montastrea_20190	ENSP00000384048.1	Q6ZW49	PAXIP1	pax transcription activation domain interacting protein pthr23196
	Montastrea_20212	ENSP00000343635.6	Q6P9B6	TLDC1	nucleolar protein 7/estrogen receptor coactivator-related pthr23354
	Montastrea_20218	ENSP00000258418.5	Q9Y376	CAB39	calcium-binding protein 39-related pthr10182
	Montastrea_20241	ENSP00000452746.1	O43586	PSTPIP1	proline-serine-threonine phosphatase interacting protein 1 pthr23065
	Montastrea_20242	ENSP00000452746.1	O43586	PSTPIP1	proline-serine-threonine phosphatase interacting protein 1 pthr23065
	Montastrea_20245	ENSP00000473052.1	P28340	POLD1	dna polymerase catalytic subunit pthr10322
	Montastrea_20287	ENSP00000354080.3	Q8IWY4	SCUBE1	family not named pthr24046
	Montastrea_20288	ENSP00000307940.5	P13639	EEF2	translation factor pthr23115
	Montastrea_2029	ENSP00000427151.2	O75179	ANKRD17	mask protein pthr23206
	Montastrea_20296	ENSP00000263791.5	Q9P2K8	EIF2AK4	eukaryotic translation initiation factor 2-alpha kinase (eif2-alpha kinase)-related pthr11042
	Montastrea_20313	ENSP00000008527.5	Q16526	CRY1	cryptochrome pthr11455
	Montastrea_2033	ENSP00000360266.2	P05412	JUN	jun transcription factor-related pthr11462
	Montastrea_20343	ENSP00000344798.4	P07949	RET	tyrosine-protein kinase receptor pthr24416
	Montastrea_20356	ENSP00000258821.3	Q8N0Z6	TTC5	family not named pthr26312
	Montastrea_20357	ENSP00000264170.4	Q16719	KYNU	kynureninase pthr14084
	Montastrea_20362	ENSP00000327801.4	P07237	P4HB	protein disulfide isomerase pthr18929
	Montastrea_20365	ENSP00000378993.2	Q96AC1	FERMT2	family not named pthr16160
	Montastrea_20426	ENSP00000389979.1	Q99836	MYD88
	Montastrea_20435	ENSP00000363019.3	P51668	UBE2D1	family not named pthr24068
	Montastrea_20444	ENSP00000366015.3	O43827	ANGPTL7	fibrinogen and fibronectin pthr19143
	Montastrea_20446	ENSP00000398824.2	Q96BD5	PHF21A	phd finger protein pthr24102
	Montastrea_20453	ENSP00000225371.5	P11678	EPX	oxidase/peroxidase pthr11475
	Montastrea_2050	ENSP00000225964.5	P02452	COL1A1	family not named pthr24023
	Montastrea_2051	ENSP00000301904.3	Q6AZY7	SCARA3	family not named pthr24637
	Montastrea_20517	ENSP00000285398.2	P19447	ERCC3	rad25/xp-b dna repair helicase pthr11274
	Montastrea_20534	ENSP00000316176.2	P61088	UBE2N	ubiquitin-conjugating enzyme e2 pthr24067
	Montastrea_20535	ENSP00000316176.2	P61088	UBE2N	ubiquitin-conjugating enzyme e2 pthr24067
	Montastrea_20544	ENSP00000337853.5	Q9Y4K3	TRAF6	tnf receptor associated factor pthr10131
	Montastrea_20549	ENSP00000352400.5	P35658	NUP214	nuclear pore complex protein (nup) pthr23193
	Montastrea_2055	ENSP00000277541.6	P46531	NOTCH1	family not named pthr24033
	Montastrea_20565	ENSP00000354080.3	Q8IWY4	SCUBE1	family not named pthr24046
	Montastrea_20570	ENSP00000353735.2	Q9NS56	TOPORS	topoisomerase 1-binding ring finger-related pthr12456
	Montastrea_20574	ENSP00000381034.3	O14544	SOCS6	suppressor of cytokine signaling pthr10385
	Montastrea_20586	ENSP00000225964.5	P02452	COL1A1	family not named pthr24023
	Montastrea_2059	ENSP00000306124.3	Q02156	PRKCE	protein kinase c pthr24357
	Montastrea_20590	ENSP00000361949.3	Q13310	PABPC4	family not named pthr24011
	Montastrea_20591	ENSP00000361949.3	Q13310	PABPC4	family not named pthr24011
	Montastrea_20596	ENSP00000391211.1	P35998	PSMC2	26s protease regulatory subunit pthr23073
	Montastrea_20597	ENSP00000391211.1	P35998	PSMC2	26s protease regulatory subunit pthr23073
	Montastrea_2060	ENSP00000306124.3	Q02156	PRKCE	protein kinase c pthr24357
	Montastrea_20604	ENSP00000392398.2	O75715	GPX5	glutathione peroxidase pthr11592
	Montastrea_20610	ENSP00000383231.1	P19440	GGT1	gamma glutamyl transpeptidases pthr11686
	Montastrea_20617	ENSP00000396467.1	Q16644	MAPKAPK3	serine/threonine-protein kinase pthr24349
	Montastrea_20618	ENSP00000203630.5	Q15773	MLF2	myeloid leukemia factor pthr13105
	Montastrea_20619	ENSP00000438671.1	Q15773	MLF2	myeloid leukemia factor pthr13105
	Montastrea_2062	ENSP00000360882.3	P20908	COL5A1	family not named pthr24023
	Montastrea_20620	ENSP00000222005.1	Q16543	CDC37	cdc37-related pthr12800
	Montastrea_20624	ENSP00000400175.1	P61586	RHOA	rho family gtpase pthr24072
	Montastrea_20625	ENSP00000400175.1	P61586	RHOA	rho family gtpase pthr24072
	Montastrea_20626	ENSP00000400175.1	P61586	RHOA	rho family gtpase pthr24072
	Montastrea_2066	ENSP00000467252.1	A1L4H1	SSC5D	lysyl oxidase-related pthr19331
	Montastrea_20661	ENSP00000390392.3	Q92503	SEC14L1	sec14 related protein pthr23324
	Montastrea_2067	ENSP00000467252.1	A1L4H1	SSC5D	lysyl oxidase-related pthr19331
	Montastrea_20678	ENSP00000355855.2	Q96M98	PACRG	parkin coregulated gene protein (park2 coregulated) pthr21207
	Montastrea_2069	ENSP00000376268.2	Q92503	SEC14L1	sec14 related protein pthr23324
	Montastrea_2070	ENSP00000376268.2	Q92503	SEC14L1	sec14 related protein pthr23324
	Montastrea_2071	ENSP00000298910.7	Q5S007	LRRK2	leucine-rich repeat-containing protein pthr23155
	Montastrea_20711	ENSP00000316032.7	P52948	NUP98
	Montastrea_20715	ENSP00000382697.1	Q13464	ROCK1	myotonic dystrophy s/t kinase-related pthr22988
	Montastrea_20717	ENSP00000164227.5	P20749	BCL3	family not named pthr24118
	Montastrea_20730	ENSP00000339007.4	P62993	GRB2	sh2 domain adaptor protein pthr22820
	Montastrea_20739	ENSP00000337816.4	Q9NPA2	MMP25	matrix metalloproteinase pthr10201
	Montastrea_20763	ENSP00000261942.6	Q96CS3	FAF2	fas-associated protein pthr23322
	Montastrea_20776	ENSP00000288490.4	O75912	DGKI	diacylglycerol kinase pthr11255
	Montastrea_20791	ENSP00000216160.6	Q15750	TAB1	protein phosphatase 2c pthr13832
	Montastrea_20795	ENSP00000413964.3	Q8ND56	LSM14A	scd6 protein-related pthr13586
	Montastrea_2080	ENSP00000240874.3	O60229	KALRN
	Montastrea_2082	ENSP00000331983.6	Q5VZK9	CARMIL1	family not named pthr24112
	Montastrea_2083	ENSP00000331983.6	Q5VZK9	CARMIL1	family not named pthr24112
	Montastrea_20877	ENSP00000317788.4	P61978	HNRNPK	kh domain containing rna binding protein pthr10288
	Montastrea_20879	ENSP00000373783.3	Q9Y4K0	LOXL2	lysyl oxidase-related pthr19331
	Montastrea_20890	ENSP00000363868.3	O95477	ABCA1	atp-binding cassette transporter subfamily a (abca) pthr19229
	Montastrea_20907	ENSP00000380317.2	Q13131	PRKAA1	serine/threonine kinase pthr24343
	Montastrea_20948	ENSP00000363615.2	Q9BV94	EDEM2	mannosyl-oligosaccharide alpha-1
	Montastrea_20951	ENSP00000229794.4	Q16539	MAPK14	mitogen-activated protein kinase pthr24055
	Montastrea_20958	ENSP00000309474.6	Q99460	PSMD1	26s proteasome non-atpase regulatory subunit pthr10943
	Montastrea_20968	ENSP00000219313.4	P51665	PSMD7	eukaryotic translation initiation factor 3 subunit f-related pthr10540
	Montastrea_20969	ENSP00000465751.1	Q8WUQ7	CACTIN	polyglutamine binding protein 1/marvel (membrane-associating) domain containing 3 pthr21737
	Montastrea_20980	ENSP00000358283.4	O94874	UFL1	family not named pthr31057
	Montastrea_20982	ENSP00000385822.2	P31645	SLC6A4	sodium/chloride dependent transporter pthr11616
	Montastrea_20983	ENSP00000262428.4	Q14019	COTL1	cortactin and drebrin pthr10829
	Montastrea_20994	ENSP00000261793.8	Q9UQM7	CAMK2A	serine/threonine-protein kinase pthr24347
	Montastrea_20995	ENSP00000261793.8	Q9UQM7	CAMK2A	serine/threonine-protein kinase pthr24347
	Montastrea_21021	ENSP00000007708.3	Q15119	PDK2	pyruvate dehydrogenase kinase pthr11947
	Montastrea_21035	ENSP00000176183.5	P21917	DRD4	histamine receptor-related g-protein coupled receptor pthr24249
	Montastrea_2106	ENSP00000404092.2	Q96SB8	SMC6	structural maintenance of chromosomes 5
	Montastrea_21062	ENSP00000347359.3	Q9UI12	ATP6V1H	v-type proton atpase subunit h pthr10698
	Montastrea_21063	ENSP00000330060.5	Q9H9A5	CNOT10	family not named pthr12979
	Montastrea_21072	ENSP00000262878.4	Q9Y3Z3	SAMHD1	sam domain and hd domain-containing protein-related pthr11373
	Montastrea_2108	ENSP00000284483.8	Q9UKE5	TNIK	mitogen-activated kinase kinase kinase pthr24361
	Montastrea_2109	ENSP00000345352.6	Q9UKE5	TNIK	mitogen-activated kinase kinase kinase pthr24361
	Montastrea_21097	ENSP00000308938.9	P00747	PLG	family not named pthr24259
	Montastrea_21103	ENSP00000478887.1	P01106	MYC
	Montastrea_21104	ENSP00000478887.1	P01106	MYC
	Montastrea_21105	ENSP00000253814.3	Q9BT67	NDFIP1	family not named pthr13396
	Montastrea_21106	ENSP00000253814.3	Q9BT67	NDFIP1	family not named pthr13396
	Montastrea_21141	ENSP00000340896.5	Q9UBL3	ASH2L	set1/ash2 histone methyltransferase complex subunit ash2 pthr10598
	Montastrea_21144	ENSP00000451261.1	Q9Y385	UBE2J1	ubiquitin-conjugating enzyme e2 pthr24067
	Montastrea_2115	ENSP00000416739.2	P46063	RECQL	dna helicase recq family member pthr13710
	Montastrea_21175	ENSP00000256497.4	Q92611	EDEM1	mannosyl-oligosaccharide alpha-1
	Montastrea_21181	ENSP00000324560.3	O75385	ULK1	serine/threonine-protein kinase unc-51-related pthr24348
	Montastrea_212	ENSP00000277541.6	P46531	NOTCH1	family not named pthr24033
	Montastrea_213	ENSP00000277541.6	P46531	NOTCH1	family not named pthr24033
	Montastrea_21314	ENSP00000363019.3	P51668	UBE2D1	family not named pthr24068
	Montastrea_21316	ENSP00000363092.4	Q13976	PRKG1	cyclic nucleotide-dependent protein kinase pthr24353
	Montastrea_21355	ENSP00000451084.1	Q96AC1	FERMT2	family not named pthr16160
	Montastrea_21357	ENSP00000421259.1	Q15399	TLR1	toll-like receptor pthr24365
	Montastrea_21367	ENSP00000225275.3	P05164	MPO	oxidase/peroxidase pthr11475
	Montastrea_21387	ENSP00000306124.3	Q02156	PRKCE	protein kinase c pthr24357
	Montastrea_21399	ENSP00000216037.6	P17861	XBP1	x-box transcription factor-related pthr13301
	Montastrea_214	ENSP00000277541.6	P46531	NOTCH1	family not named pthr24033
	Montastrea_21400	ENSP00000216037.6	P17861	XBP1	x-box transcription factor-related pthr13301
	Montastrea_21406	ENSP00000264933.4	O75340	PDCD6	calpain pthr10183
	Montastrea_21414	ENSP00000256383.4	P05198	EIF2S1	eukaryotic translation initiation factor 2 subunit 1 pthr10602
	Montastrea_21415	ENSP00000425299.1	P05198	EIF2S1	eukaryotic translation initiation factor 2 subunit 1 pthr10602
	Montastrea_21451	ENSP00000318641.2	Q68E01	INTS3
	Montastrea_21475	ENSP00000368945.1	Q9NXR7	BRE	family not named pthr32460
	Montastrea_21489	ENSP00000353590.3	P35580	MYH10	myosin pthr13140
	Montastrea_21505	ENSP00000327895.6	P00451	F8	discoidin
	Montastrea_21508	ENSP00000384211.1	Q14997	PSME4	family not named pthr32170
	Montastrea_21526	ENSP00000354607.3	Q13467	FZD5	frizzled pthr11309
	Montastrea_21529	ENSP00000426983.1	O15516	CLOCK	circadian protein clock/arnt/bmal/pas pthr23042
	Montastrea_21531	ENSP00000244763.4	P43307	SSR1	translocon-associated protein
	Montastrea_21532	ENSP00000244763.4	P43307	SSR1	translocon-associated protein
	Montastrea_21561	ENSP00000358126.3	Q9NRW7	VPS45	vesicle protein sorting-associated pthr11679
	Montastrea_21567	ENSP00000319052.3	Q12798	CETN1	calcium binding protein pthr23050
	Montastrea_2157	ENSP00000354162.3	Q9Y4D1	DAAM1	formin-related pthr23213
	Montastrea_21585	ENSP00000377344.3	Q8IY21	DDX60	helicase ski2w pthr11752
	Montastrea_21634	ENSP00000463280.1	Q16820	MEP1B	discoidin
	Montastrea_21637	ENSP00000376500.2	Q13114	TRAF3	tnf receptor associated factor pthr10131
	Montastrea_21652	ENSP00000402787.2	O75582	RPS6KA5	ribosomal protein s6 kinase pthr24351
	Montastrea_21655	ENSP00000368798.5	O43462	MBTPS2	protease m50 membrane-bound transcription factor site 2 protease pthr13325
	Montastrea_21658	ENSP00000328547.2	Q9UBC3	DNMT3B	dna (cytosine-5-)-methyltransferase 3-related pthr23068
	Montastrea_21660	ENSP00000280333.6	Q14185	DOCK1	dedicator of cytokinesis (dock) pthr23317
	Montastrea_2168	ENSP00000354085.2	Q8IWZ3	ANKHD1	mask protein pthr23206
	Montastrea_21718	ENSP00000376911.2	Q99538	LGMN	hemoglobinase family member pthr12000
	Montastrea_21723	ENSP00000457877.1	Q9H305	CDIP1	lipopolysaccharide-induced transcription factor regulating tumor necrosis factor alpha pthr23292
	Montastrea_21725	ENSP00000428424.1	P07948	LYN	tyrosine-protein kinase pthr24418
	Montastrea_2175	ENSP00000335153.7	P07900	HSP90AA1	heat shock protein 90 pthr11528
	Montastrea_21750	ENSP00000324842.6	Q86V21	AACS	family not named pthr24095
	Montastrea_2176	ENSP00000216281.7	P07900	HSP90AA1	heat shock protein 90 pthr11528
	Montastrea_21773	ENSP00000377016.3	P35916	FLT4	tyrosine-protein kinase receptor pthr24416
	Montastrea_21793	ENSP00000361363.2	Q9NPF5	DMAP1	family not named pthr12855
	Montastrea_21795	ENSP00000319977.7	Q92597	NDRG1	n-myc downstream regulated pthr11034
	Montastrea_21802	ENSP00000431179.2	Q9UPN3	MACF1	family not named pthr11915
	Montastrea_21806	ENSP00000324173.6	P11021	HSPA5	heat shock protein 70kda pthr19375
	Montastrea_21855	ENSP00000386406.1	Q14203	DCTN1	dynactin 1-related microtubule-binding pthr18916
	Montastrea_21856	ENSP00000386843.3	Q14203	DCTN1	dynactin 1-related microtubule-binding pthr18916
	Montastrea_21870	ENSP00000454906.1	P41240	CSK	tyrosine-protein kinase pthr24418
	Montastrea_21874	ENSP00000306682.2	O15297	PPM1D	protein phosphatase 2c pthr13832
	Montastrea_21876	ENSP00000375851.3	Q8TDR0	TRAF3IP1	family not named pthr31363
	Montastrea_21878	ENSP00000310842.7	Q9NVI1	FANCI	bc025462 protein pthr21818
	Montastrea_21885	ENSP00000337354.5	P38571	LIPA	lysosomal acid lipase-related pthr11005
	Montastrea_21898	ENSP00000267814.9	Q00796	SORD	alcohol dehydrogenase related pthr11695
	Montastrea_2190	ENSP00000349748.5	P23246	SFPQ	rna recognition motif-containing pthr23189
	Montastrea_21900	ENSP00000351094.5	Q9NZM1	MYOF	fer-1-like pthr12546
	Montastrea_21907	ENSP00000353393.4	P00451	F8	discoidin
	Montastrea_21908	ENSP00000341289.4	P68371	TUBB4B	tubulin pthr11588
	Montastrea_21909	ENSP00000386537.1	Q6Y7W6	GIGYF2	grb10 interacting gyf protein pthr14445
	Montastrea_2191	ENSP00000349748.5	P23246	SFPQ	rna recognition motif-containing pthr23189
	Montastrea_21917	ENSP00000455897.1	P22897	MRC1	mannose
	Montastrea_21935	ENSP00000379258.3	P10071	GLI3	zinc finger protein zic and gli pthr19818
	Montastrea_21938	ENSP00000382857.3	Q9Y5T5	USP16	family not named pthr24006
	Montastrea_21953	ENSP00000261424.4	P35251	RFC1	brct domain-containing protein pthr11107
	Montastrea_21959	ENSP00000386759.3	Q9BYW2	SETD2	set domain proteins pthr22884
	Montastrea_21960	ENSP00000343535.4	Q93009	USP7	family not named pthr24006
	Montastrea_21977	ENSP00000356646.1	Q92752	TNR	fibrinogen and fibronectin pthr19143
	Montastrea_21986	ENSP00000411532.1	P11388	TOP2A	dna topoisomerase/gyrase pthr10169
	Montastrea_22016	ENSP00000262803.4	Q92900	UPF1
	Montastrea_22022	ENSP00000281092.4	P16591	FER	tyrosine-protein kinase pthr24418
	Montastrea_22025	ENSP00000264389.2	Q9BT78	COPS4	26s proteasome non-atpase regulatory subunit 12/cop9 signalosome complex subunit 4 pthr10855
	Montastrea_22034	ENSP00000246166.2	P49356	FNTB	geranylgeranyl transferase type beta subunit pthr11774
	Montastrea_22043	ENSP00000244763.4	P43307	SSR1	translocon-associated protein
	Montastrea_22044	ENSP00000244763.4	P43307	SSR1	translocon-associated protein
	Montastrea_22045	ENSP00000324856.6	Q15831	STK11	serine/threonine-protein kinase pthr24347
	Montastrea_22080	ENSP00000008527.5	Q16526	CRY1	cryptochrome pthr11455
	Montastrea_22082	ENSP00000296161.4	Q8TDB6	DTX3L	deltex pthr12622
	Montastrea_22086	ENSP00000430691.1	Q96BR1	SGK3	serine/threonine-protein kinase pthr24356
	Montastrea_22087	ENSP00000252804.4	Q92626	PXDN	oxidase/peroxidase pthr11475
	Montastrea_22092	ENSP00000377344.3	Q8IY21	DDX60	helicase ski2w pthr11752
	Montastrea_22099	ENSP00000358283.4	O94874	UFL1	family not named pthr31057
	Montastrea_2216	ENSP00000415078.1	Q8WUQ7	CACTIN	polyglutamine binding protein 1/marvel (membrane-associating) domain containing 3 pthr21737
	Montastrea_22180	ENSP00000318297.5	Q9Y265	RUVBL1	ruvb-related reptin and pontin pthr11093
	Montastrea_22195	ENSP00000257567.2	O15119	TBX3	t-box protein-related pthr11267
	Montastrea_22197	ENSP00000455552.1	P31146	CORO1A	coronin pthr10856
	Montastrea_22209	ENSP00000314733.5	Q9H0E2	TOLLIP	family not named pthr16461
	Montastrea_22210	ENSP00000314733.5	Q9H0E2	TOLLIP	family not named pthr16461
	Montastrea_2222	ENSP00000401678.1	Q8IZQ8	MYOCD	myocardin-related transcription factor-related pthr22793
	Montastrea_2223	ENSP00000401678.1	Q8IZQ8	MYOCD	myocardin-related transcription factor-related pthr22793
	Montastrea_22234	ENSP00000374529.5	O75909	CCNK	cyclin pthr10026
	Montastrea_22235	ENSP00000374529.5	O75909	CCNK	cyclin pthr10026
	Montastrea_2230	ENSP00000304408.3	P02461	COL3A1	family not named pthr24023
	Montastrea_2231	ENSP00000304408.3	P02461	COL3A1	family not named pthr24023
	Montastrea_22310	ENSP00000297508.7	Q8IY33	MICALL2	family not named pthr11915
	Montastrea_2232	ENSP00000304408.3	P02461	COL3A1	family not named pthr24023
	Montastrea_22332	ENSP00000377218.3	P14316	IRF2	interferon regulatory factor pthr11949
	Montastrea_22333	ENSP00000355517.4	O15229	KMO	monooxygenase pthr13789
	Montastrea_22337	ENSP00000343458.6	P51572	BCAP31	bcr-associated protein
	Montastrea_22338	ENSP00000343458.6	P51572	BCAP31	bcr-associated protein
	Montastrea_22345	ENSP00000376500.2	Q13114	TRAF3	tnf receptor associated factor pthr10131
	Montastrea_22346	ENSP00000381657.3	Q8TEK3	DOT1L
[truncated: 7,559 more rows]

## Sheet: symbiodinium
Table S1. Transcript identifications for host, Symbiodinium spp. and microbiome of Montastraea cavernosa.
Apoptosis
	Transcript ID	Ensembl ID	UniprotKB ID	Gene ID	Panther Family
	Symbiodinium_transcript_10155	ENSP00000411532.1	P11388	TOP2A	dna topoisomerase/gyrase pthr10169
	Symbiodinium_transcript_15178	ENSP00000344504.2	P07305	H1F0	histone h1/h5 pthr11467
	Symbiodinium_transcript_186	ENSP00000302564.4	Q07817	BCL2L1	bcl-2 related pthr11256
	Symbiodinium_transcript_25573	ENSP00000404912.2	P26583	HMGB2	swi/snf-related chromatin binding protein pthr13711
	Symbiodinium_transcript_2600	ENSP00000362637.2	P62952	BLCAP	bladder cancer 10 kd protein homolog pthr13259
	Symbiodinium_transcript_33356	ENSP00000312664.5	P42575	CASP2	caspase pthr10454
	Symbiodinium_transcript_3430	ENSP00000311032.4	P42574	CASP3	caspase pthr10454
	Symbiodinium_transcript_3659	ENSP00000258080.3	O43464	HTRA2	serine protease family s1c htra-related pthr22939
	Symbiodinium_transcript_3862	ENSP00000411532.1	P11388	TOP2A	dna topoisomerase/gyrase pthr10169
	Symbiodinium_transcript_39043	ENSP00000344504.2	P07305	H1F0	histone h1/h5 pthr11467
	Symbiodinium_transcript_4465	ENSP00000411532.1	P11388	TOP2A	dna topoisomerase/gyrase pthr10169
	Symbiodinium_transcript_491	ENSP00000448610.1	O00429	DNM1L	dynamin pthr11566
	Symbiodinium_transcript_4987	ENSP00000258080.3	O43464	HTRA2	serine protease family s1c htra-related pthr22939
	Symbiodinium_transcript_507	ENSP00000365730.3	Q9Y6E0	STK24	mitogen-activated kinase kinase kinase pthr24361
	Symbiodinium_transcript_5361	ENSP00000413812.2	Q76MJ5	ERN2
	Symbiodinium_transcript_6854	ENSP00000344504.2	P07305	H1F0	histone h1/h5 pthr11467
	Symbiodinium_transcript_736	ENSP00000438886.2	Q96JB5	CDK5RAP3	cdk5 regulatory subunit-associated protein 3 pthr14894
	Symbiodinium_transcript_9680	ENSP00000442539.2	Q9Y6E0	STK24	mitogen-activated kinase kinase kinase pthr24361
Pigment
	Symbiodinium_transcript_104	ENSP00000333298.4	P11279	LAMP1	lysosome-associated membrane glycoprotein pthr11506
	Symbiodinium_transcript_10411	ENSP00000260118.6	Q92820	GGH	protease family c26 gamma-glutamyl hydrolase pthr11315
	Symbiodinium_transcript_10731	ENSP00000356465.3	Q13637	RAB32	family not named pthr24073
	Symbiodinium_transcript_10904	ENSP00000273158.3	Q96DW6	SLC25A38	family not named pthr24089
	Symbiodinium_transcript_11324	ENSP00000261890.2	P62491	RAB11A	family not named pthr24073
	Symbiodinium_transcript_11570	ENSP00000273047.4	P20339	RAB5A	family not named pthr24073
	Symbiodinium_transcript_11787	ENSP00000418779.1	P13196	ALAS1	class ii aminotransferase/8-amino-7-oxononanoate synthase pthr13693
	Symbiodinium_transcript_1246	ENSP00000327801.4	P07237	P4HB	protein disulfide isomerase pthr18929
	Symbiodinium_transcript_12568	ENSP00000265062.3	P51149	RAB7A	family not named pthr24073
	Symbiodinium_transcript_12704	ENSP00000442810.2	P49281	SLC11A2	manganese transporter pthr11706
	Symbiodinium_transcript_1319	ENSP00000418735.1	Q9P2N4	ADAMTS9	adamts (a disintegrin and metalloprotease with thrombospondin motifs) protease pthr13723
	Symbiodinium_transcript_13269	ENSP00000258737.7	P63000	RAC1	rho family gtpase pthr24072
	Symbiodinium_transcript_13713	ENSP00000447537.1	P78537	BLOC1S1	gcn5-related pthr13073
	Symbiodinium_transcript_14126	ENSP00000367766.2	Q92834	RPGR	regulator of chromosome condensation pthr22870
	Symbiodinium_transcript_14441	ENSP00000299767.4	P14625	HSP90B1	heat shock protein 90 pthr11528
	Symbiodinium_transcript_14565	ENSP00000371236.4	P22102	GART	trifunctional purine biosynthetic protein adenosine-3-related pthr10520
	Symbiodinium_transcript_14659	ENSP00000386331.3	Q13402	MYO7A
	Symbiodinium_transcript_147	ENSP00000346762.3	Q7KZF4	SND1	ebna2 binding protein p100 pthr12302
	Symbiodinium_transcript_1481	ENSP00000299427.6	O14773	TPP1	protease s8 tripeptidyl peptidase i (cln2) pthr14218
	Symbiodinium_transcript_15068	ENSP00000385385.2	Q15084	PDIA6	protein disulfide isomerase pthr18929
	Symbiodinium_transcript_15148	ENSP00000246337.4	P06132	UROD	methyltetrahydrofolate:homocysteine methyltransferase related pthr21091
	Symbiodinium_transcript_15329	ENSP00000430597.1	O00203	AP3B1	adapter-related protein complex
	Symbiodinium_transcript_15452	ENSP00000371261.3	P22102	GART	trifunctional purine biosynthetic protein adenosine-3-related pthr10520
	Symbiodinium_transcript_15644	ENSP00000217426.2	P23526	AHCY	adenosylhomocysteinase pthr23420
	Symbiodinium_transcript_16396	ENSP00000263321.4	P14679	TYR	tyrosinase pthr11474
	Symbiodinium_transcript_16411	ENSP00000392185.2	Q13402	MYO7A
	Symbiodinium_transcript_1702	ENSP00000419851.1	P49915	GMPS	gmp synthase-related pthr11922
	Symbiodinium_transcript_17236	ENSP00000264649.5	Q93050	ATP6V0A1	vacuolar proton atpases pthr11629
	Symbiodinium_transcript_1809	ENSP00000379258.3	P10071	GLI3	zinc finger protein zic and gli pthr19818
	Symbiodinium_transcript_183	ENSP00000216605.8	P11586	MTHFD1
	Symbiodinium_transcript_18850	ENSP00000304592.2	P49327	FASN	polyketide synthase-related pthr11712
	Symbiodinium_transcript_21204	ENSP00000297157.3	Q8TA86	RP9
	Symbiodinium_transcript_2338	ENSP00000260130.4	O00560	SDCBP	syntenin related pthr12345
	Symbiodinium_transcript_25235	ENSP00000046640.3	O60931	CTNS	cystinosin pthr13131
	Symbiodinium_transcript_2531	ENSP00000449200.1	P49281	SLC11A2	manganese transporter pthr11706
	Symbiodinium_transcript_25320	ENSP00000354859.3	P14416	DRD2	adrenergic receptor-related g-protein coupled receptor pthr24248
	Symbiodinium_transcript_2638	ENSP00000446215.1	P62826	RAN	family not named pthr24071
	Symbiodinium_transcript_26445	ENSP00000299767.4	P14625	HSP90B1	heat shock protein 90 pthr11528
	Symbiodinium_transcript_2703	ENSP00000480240.1	Q9H2I8	C10orf11	u2 small nuclear ribonucleoprotein a pthr10552
	Symbiodinium_transcript_28738	ENSP00000300161.4	P31946	YWHAB	14-3-3 protein pthr18860
	Symbiodinium_transcript_2919	ENSP00000420381.1	O43852	CALU	reticulocalbin pthr10827
	Symbiodinium_transcript_293	ENSP00000303351.3	P05556	ITGB1	integrin beta subunit pthr10082
	Symbiodinium_transcript_3049	ENSP00000286091.4	P13667	PDIA4	protein disulfide isomerase pthr18929
	Symbiodinium_transcript_3083	ENSP00000367766.2	Q92834	RPGR	regulator of chromosome condensation pthr22870
	Symbiodinium_transcript_30831	ENSP00000324173.6	P11021	HSPA5	heat shock protein 70kda pthr19375
	Symbiodinium_transcript_3169	ENSP00000354111.4	Q9H3Z4	DNAJC5	dnaj homolog subfamily c member pthr24078
	Symbiodinium_transcript_3244	ENSP00000344055.4	O14617	AP3D1	delta adaptin-related pthr22781
	Symbiodinium_transcript_3281	ENSP00000264193.2	P36551	CPOX	coproporphyrinogen iii oxidase
	Symbiodinium_transcript_34889	ENSP00000324173.6	P11021	HSPA5	heat shock protein 70kda pthr19375
	Symbiodinium_transcript_3589	ENSP00000361305.3	P50995	ANXA11	annexin pthr10502
	Symbiodinium_transcript_35949	ENSP00000371261.3	P22102	GART	trifunctional purine biosynthetic protein adenosine-3-related pthr10520
	Symbiodinium_transcript_373	ENSP00000342951.3	Q93050	ATP6V0A1	vacuolar proton atpases pthr11629
	Symbiodinium_transcript_39241	ENSP00000243662.5	P57729	RAB38	family not named pthr24073
	Symbiodinium_transcript_4180	ENSP00000324173.6	P11021	HSPA5	heat shock protein 70kda pthr19375
	Symbiodinium_transcript_4337	ENSP00000346659.3	Q04671	OCA2	solute carrier family 13 member pthr10283
	Symbiodinium_transcript_4650	ENSP00000304592.2	P49327	FASN	polyketide synthase-related pthr11712
	Symbiodinium_transcript_4696	ENSP00000216117.8	P09601	HMOX1	heme oxygenase pthr10720
	Symbiodinium_transcript_5073	ENSP00000230124.3	Q92562	FIG4	inositol 5-phosphatase pthr11200
	Symbiodinium_transcript_5317	ENSP00000377415.2	Q93050	ATP6V0A1	vacuolar proton atpases pthr11629
	Symbiodinium_transcript_5677	ENSP00000324173.6	P11021	HSPA5	heat shock protein 70kda pthr19375
	Symbiodinium_transcript_5683	ENSP00000354111.4	Q9H3Z4	DNAJC5	dnaj homolog subfamily c member pthr24078
	Symbiodinium_transcript_5925	ENSP00000261276.8	Q04671	OCA2	solute carrier family 13 member pthr10283
	Symbiodinium_transcript_5969	ENSP00000262094.4	O00194	RAB27B	family not named pthr24073
	Symbiodinium_transcript_6034	ENSP00000300026.3	P23284	PPIB	peptidyl-prolyl cis-trans isomerase pthr11071
	Symbiodinium_transcript_604	ENSP00000299767.4	P14625	HSP90B1	heat shock protein 90 pthr11528
	Symbiodinium_transcript_618	ENSP00000295600.7	O75030	MITF	basic helix-loop-helix/leucine zipper transcription factor pthr10014
	Symbiodinium_transcript_6260	ENSP00000300289.5	P30101	PDIA3	protein disulfide isomerase pthr18929
	Symbiodinium_transcript_6382	ENSP00000349053.3	Q14697	GANAB	alpha-glucosidase pthr22762
	Symbiodinium_transcript_647	ENSP00000404412.2	P50995	ANXA11	annexin pthr10502
	Symbiodinium_transcript_6585	ENSP00000355672.3	Q5T440	IBA57	uncharacterized pthr22602
	Symbiodinium_transcript_6759	ENSP00000258737.7	P63000	RAC1	rho family gtpase pthr24072
	Symbiodinium_transcript_734	ENSP00000262646.7	P61019	RAB2A	family not named pthr24073
	Symbiodinium_transcript_7684	ENSP00000335203.5	Q9UII2	ATPIF1	atpase inhibitor/5-formyltetrahydrofolate cyclo-ligase pthr23407
	Symbiodinium_transcript_7750	ENSP00000265062.3	P51149	RAB7A	family not named pthr24073
	Symbiodinium_transcript_780	ENSP00000217426.2	P23526	AHCY	adenosylhomocysteinase pthr23420
	Symbiodinium_transcript_7861	ENSP00000361930.3	P31946	YWHAB	14-3-3 protein pthr18860
	Symbiodinium_transcript_8817	ENSP00000360709.5	P08238	HSP90AB1	heat shock protein 90 pthr11528
	Symbiodinium_transcript_9050	ENSP00000371261.3	P22102	GART	trifunctional purine biosynthetic protein adenosine-3-related pthr10520
	Symbiodinium_transcript_949	ENSP00000367766.2	Q92834	RPGR	regulator of chromosome condensation pthr22870
	Symbiodinium_transcript_9839	ENSP00000376176.2	P62826	RAN	family not named pthr24071
Stress
	Symbiodinium_transcript_1	ENSP00000362012.4	P20073	ANXA7	annexin pthr10502
	Symbiodinium_transcript_1003	ENSP00000262367.5	Q92793	CREBBP	cbp/p300-related pthr13808
	Symbiodinium_transcript_10048	ENSP00000261799.4	P09619	PDGFRB	tyrosine-protein kinase receptor pthr24416
	Symbiodinium_transcript_10059	ENSP00000245934.7	Q92797	SYMPK	symplekin-related pthr15245
	Symbiodinium_transcript_10091	ENSP00000429274.1	Q96DE0	NUDT16	family not named pthr31699
	Symbiodinium_transcript_101	ENSP00000436812.1	Q9HC84	MUC5B	extracellular matrix glycoprotein related pthr11339
	Symbiodinium_transcript_10155	ENSP00000411532.1	P11388	TOP2A	dna topoisomerase/gyrase pthr10169
	Symbiodinium_transcript_1016	ENSP00000458834.1	Q13470	TNK1
	Symbiodinium_transcript_1017	ENSP00000458834.1	Q13470	TNK1
	Symbiodinium_transcript_10182	ENSP00000360367.5	Q9ULC4	MCTS1	mct-1 protein pthr22798
	Symbiodinium_transcript_1020	ENSP00000261531.7	Q13573	SNW1	nuclear protein skip-related pthr12096
	Symbiodinium_transcript_1029	ENSP00000262367.5	Q92793	CREBBP	cbp/p300-related pthr13808
	Symbiodinium_transcript_10293	ENSP00000358283.4	O94874	UFL1	family not named pthr31057
	Symbiodinium_transcript_10334	ENSP00000387160.1	Q13616	CUL1	cullin pthr11932
	Symbiodinium_transcript_10336	ENSP00000262738.3	Q9NYQ6	CELSR1	family not named pthr24026
	Symbiodinium_transcript_10383	ENSP00000338967.4	O43182	ARHGAP6	rho-gtpase-activating protein 6 pthr12635
	Symbiodinium_transcript_10394	ENSP00000376500.2	Q13114	TRAF3	tnf receptor associated factor pthr10131
	Symbiodinium_transcript_104	ENSP00000333298.4	P11279	LAMP1	lysosome-associated membrane glycoprotein pthr11506
	Symbiodinium_transcript_10410	ENSP00000357879.3	P55036	PSMD4	26s proteasome non-atpase regulatory subunit 4 pthr10223
	Symbiodinium_transcript_10457	ENSP00000310129.4	Q13200	PSMD2	26s proteasome non-atpase regulatory subunit pthr10943
	Symbiodinium_transcript_10494	ENSP00000221130.5	P00390	GSR	disulfide oxidoreductase pthr22912
	Symbiodinium_transcript_10497	ENSP00000296161.4	Q8TDB6	DTX3L	deltex pthr12622
	Symbiodinium_transcript_10540	ENSP00000368884.3	P51812	RPS6KA3	ribosomal protein s6 kinase pthr24351
	Symbiodinium_transcript_10567	ENSP00000370645.2	Q9H967	WDR76	uncharacterized pthr14773
	Symbiodinium_transcript_10680	ENSP00000355396.4	O94898	LRIG2	leucine-rich repeat-containing protein pthr24367
	Symbiodinium_transcript_107	ENSP00000283943.4	Q14669	TRIP12	hect domain ubiquitin-protein ligase pthr11254
	Symbiodinium_transcript_10717	ENSP00000322061.9	P10643	C7	complement component-related sushi domain-containing pthr19325
	Symbiodinium_transcript_10744	ENSP00000436318.1	O14618	CCS	superoxide dismutase [cu-zn]-related pthr10003
	Symbiodinium_transcript_10769	ENSP00000263798.3	Q06418	TYRO3	tyrosine-protein kinase receptor pthr24416
	Symbiodinium_transcript_10784	ENSP00000219252.4	P19387	POLR2C	dna-directed rna polymerase pthr11800
	Symbiodinium_transcript_10788	ENSP00000382423.3	Q13233	MAP3K1	mitogen-activated kinase kinase kinase pthr24361
	Symbiodinium_transcript_10789	ENSP00000262209.4	O75762	TRPA1	family not named pthr24190
	Symbiodinium_transcript_10807	ENSP00000305958.4	P31948	STIP1	tpr repeat containing protein pthr22904
	Symbiodinium_transcript_10834	ENSP00000183936.4	P20807	CAPN3	calpain pthr10183
	Symbiodinium_transcript_10918	ENSP00000347232.3	P54132	BLM	dna helicase recq family member pthr13710
	Symbiodinium_transcript_1092	ENSP00000374274.4	A1L4H1	SSC5D	lysyl oxidase-related pthr19331
	Symbiodinium_transcript_10967	ENSP00000222330.3	P49840	GSK3A	glycogen synthase kinase-3 alpha pthr24057
	Symbiodinium_transcript_10978	ENSP00000376800.3	P58546	MTPN	family not named pthr24152
	Symbiodinium_transcript_10979	ENSP00000376800.3	P58546	MTPN	family not named pthr24152
	Symbiodinium_transcript_10989	ENSP00000360688.4	O95881	TXNDC12	anterior gradient protein-related pthr15337
	Symbiodinium_transcript_11011	ENSP00000251588.2	Q9H6Q4	NARFL	nitrate
	Symbiodinium_transcript_11022	ENSP00000340608.4	Q9HBY8	SGK2	serine/threonine-protein kinase pthr24356
	Symbiodinium_transcript_11048	ENSP00000265131.4	P24821	TNC	fibrinogen and fibronectin pthr19143
	Symbiodinium_transcript_11070	ENSP00000266970.4	P24941	CDK2	cell division protein kinase pthr24056
	Symbiodinium_transcript_11072	ENSP00000300093.4	P53350	PLK1	serine/threonine-protein kinase plk pthr24345
	Symbiodinium_transcript_11075	ENSP00000369187.1	Q9NS56	TOPORS	topoisomerase 1-binding ring finger-related pthr12456
	Symbiodinium_transcript_11088	ENSP00000359002.3	Q9UM54	MYO6	myosin pthr13140
	Symbiodinium_transcript_11106	ENSP00000358283.4	O94874	UFL1	family not named pthr31057
	Symbiodinium_transcript_11150	ENSP00000262193.6	P20618	PSMB1	proteasome subunit alpha/beta pthr11599
	Symbiodinium_transcript_11178	ENSP00000267868.3	Q06609	RAD51	reca/rad51/rada dna strand-pairing family member pthr22942
	Symbiodinium_transcript_11204	ENSP00000384048.1	Q6ZW49	PAXIP1	pax transcription activation domain interacting protein pthr23196
	Symbiodinium_transcript_11215	ENSP00000482313.1	O94761	RECQL4
	Symbiodinium_transcript_11228	ENSP00000233202.6	P49279	SLC11A1	manganese transporter pthr11706
	Symbiodinium_transcript_11264	ENSP00000318687.5	Q92598	HSPH1	heat shock protein 70kda pthr19375
	Symbiodinium_transcript_1128	ENSP00000264235.8	P49841	GSK3B	glycogen synthase kinase-3 alpha pthr24057
	Symbiodinium_transcript_11287	ENSP00000265462.4	P30044	PRDX5	peroxiredoxin pthr10430
	Symbiodinium_transcript_1129	ENSP00000266087.7	Q9Y3I1	FBXO7	family not named pthr15537
	Symbiodinium_transcript_1130	ENSP00000266087.7	Q9Y3I1	FBXO7	family not named pthr15537
	Symbiodinium_transcript_11334	ENSP00000252804.4	Q92626	PXDN	oxidase/peroxidase pthr11475
	Symbiodinium_transcript_11344	ENSP00000357998.4	Q9UGP8	SEC63	family not named pthr24075
	Symbiodinium_transcript_11347	ENSP00000402608.2	P31327	CPS1	carbamoyltransferase related pthr11405
	Symbiodinium_transcript_11393	ENSP00000430769.1	Q8N3C0	ASCC3	helicase ski2w pthr11752
	Symbiodinium_transcript_1141	ENSP00000295050.7	Q9H040	SPRTN	uncharacterized pthr21220
	Symbiodinium_transcript_11424	ENSP00000373239.3	Q9BXS9	SLC26A6	sulfate transporter pthr11814
	Symbiodinium_transcript_1144	ENSP00000344958.4	P15104	GLUL	glutamine synthetase pthr20852
	Symbiodinium_transcript_11478	ENSP00000386829.1	P54764	EPHA4	tyrosine-protein kinase receptor pthr24416
	Symbiodinium_transcript_11492	ENSP00000311713.3	O95747	OXSR1	mitogen-activated kinase kinase kinase pthr24361
	Symbiodinium_transcript_11504	ENSP00000381657.3	Q8TEK3	DOT1L
	Symbiodinium_transcript_11531	ENSP00000264705.3	P27708	CAD	carbamoyltransferase related pthr11405
	Symbiodinium_transcript_11539	ENSP00000316291.4	Q7Z6E9	RBBP6
	Symbiodinium_transcript_11570	ENSP00000273047.4	P20339	RAB5A	family not named pthr24073
	Symbiodinium_transcript_11581	ENSP00000482998.1	Q14244	MAP7	microtubule-associated protein pthr15073
	Symbiodinium_transcript_1164	ENSP00000302486.4	Q02750	MAP2K1	mapkk/mekk pthr24360
	Symbiodinium_transcript_11641	ENSP00000291527.2	P04155	TFF1	intestinal trefoil factor-related pthr13826
	Symbiodinium_transcript_11657	ENSP00000334373.4	O00629	KPNA4	importin alpha pthr23316
	Symbiodinium_transcript_11741	ENSP00000307491.5	Q8TAF3	WDR48	family not named pthr19862
	Symbiodinium_transcript_1175	ENSP00000332265.6	O75179	ANKRD17	mask protein pthr23206
	Symbiodinium_transcript_11765	ENSP00000290649.5	Q9UKV5	AMFR	synoviolin-related pthr12477
	Symbiodinium_transcript_11767	ENSP00000367424.3	O60858	TRIM13	family not named pthr24103
	Symbiodinium_transcript_11786	ENSP00000280333.6	Q14185	DOCK1	dedicator of cytokinesis (dock) pthr23317
	Symbiodinium_transcript_11792	ENSP00000416028.1	Q13200	PSMD2	26s proteasome non-atpase regulatory subunit pthr10943
	Symbiodinium_transcript_11806	ENSP00000337816.4	Q9NPA2	MMP25	matrix metalloproteinase pthr10201
	Symbiodinium_transcript_1187	ENSP00000294618.6	Q96HP0	DOCK6	dedicator of cytokinesis (dock) pthr23317
	Symbiodinium_transcript_1190	ENSP00000261942.6	Q96CS3	FAF2	fas-associated protein pthr23322
	Symbiodinium_transcript_11929	ENSP00000236995.3	P16220	CREB1	camp-response element binding protein-related pthr22952
	Symbiodinium_transcript_1197	ENSP00000307078.4	P33176	KIF5B	family not named pthr24115
	Symbiodinium_transcript_12	ENSP00000348965.4	Q14204	DYNC1H1	dynein heavy chain family protein pthr10676
	Symbiodinium_transcript_12019	ENSP00000354558.4	P42345	MTOR	ataxia telangiectasia mutated (atm)-related pthr11139
	Symbiodinium_transcript_12028	ENSP00000375730.4	P40429	RPL13A	ribosomal protein l13 pthr11545
	Symbiodinium_transcript_12029	ENSP00000368881.3	O60870	KIN	kin17 (kin
	Symbiodinium_transcript_1218	ENSP00000415721.2	P00973	OAS1	(2-5)oligoadenylate synthetase pthr11258
	Symbiodinium_transcript_12272	ENSP00000363092.4	Q13976	PRKG1	cyclic nucleotide-dependent protein kinase pthr24353
	Symbiodinium_transcript_12279	ENSP00000464918.1	O43396	TXNL1	thioredoxin pthr10438
	Symbiodinium_transcript_1232	ENSP00000247668.2	Q12933	TRAF2	tnf receptor associated factor pthr10131
	Symbiodinium_transcript_1233	ENSP00000407375.1	P07203	GPX1	glutathione peroxidase pthr11592
	Symbiodinium_transcript_12364	ENSP00000258662.1	Q9NV35	NUDT15	family not named pthr16099
	Symbiodinium_transcript_12373	ENSP00000358698.4	Q93097	WNT2B	wnt related pthr12027
	Symbiodinium_transcript_1238	ENSP00000354720.4	Q9UQE7	SMC3	structural maintenance of chromosomes smc family member pthr18937
	Symbiodinium_transcript_1241	ENSP00000433623.1	Q9Y4K3	TRAF6	tnf receptor associated factor pthr10131
	Symbiodinium_transcript_1246	ENSP00000327801.4	P07237	P4HB	protein disulfide isomerase pthr18929
	Symbiodinium_transcript_12471	ENSP00000368727.3	P47989	XDH	xanthine dehydrogenase pthr11908
	Symbiodinium_transcript_12507	ENSP00000357066.3	P05089	ARG1	arginase/agmatinase pthr11358
	Symbiodinium_transcript_12534	ENSP00000360483.3	Q9BTX1	NDC1	uncharacterized pthr13269
	Symbiodinium_transcript_1258	ENSP00000414764.2	P41240	CSK	tyrosine-protein kinase pthr24418
	Symbiodinium_transcript_12608	ENSP00000355084.3	Q9NZV6	MSRB1	methionine sulfoxide reductase pthr10173
	Symbiodinium_transcript_12615	ENSP00000287097.4	Q6YHK3	CD109	macroglobulin/complement pthr11412
	Symbiodinium_transcript_12638	ENSP00000342026.5	P30041	PRDX6	thioredoxin peroxidase pthr10681
	Symbiodinium_transcript_127	ENSP00000389979.1	Q99836	MYD88
	Symbiodinium_transcript_1270	ENSP00000363591.3	Q16611	BAK1	bcl-2 related pthr11256
	Symbiodinium_transcript_12705	ENSP00000390265.1	O75874	IDH1	nadp-specific isocitrate dehydrogenase pthr11822
	Symbiodinium_transcript_1272	ENSP00000378402.3	Q96ST3	SIN3A	sin3b-related pthr12346
	Symbiodinium_transcript_12742	ENSP00000351137.3	Q9HCS7	XAB2	pre-mrna splicing factor pthr11246
	Symbiodinium_transcript_12862	ENSP00000402787.2	O75582	RPS6KA5	ribosomal protein s6 kinase pthr24351
	Symbiodinium_transcript_12901	ENSP00000319052.3	Q12798	CETN1	calcium binding protein pthr23050
	Symbiodinium_transcript_1313	ENSP00000384588.2	Q9HBI6	CYP4F11	family not named pthr24290
	Symbiodinium_transcript_1326	ENSP00000282356.4	Q16566	CAMK4	serine/threonine-protein kinase pthr24349
	Symbiodinium_transcript_13260	ENSP00000387170.3	Q6Y7W6	GIGYF2	grb10 interacting gyf protein pthr14445
	Symbiodinium_transcript_13269	ENSP00000258737.7	P63000	RAC1	rho family gtpase pthr24072
	Symbiodinium_transcript_13297	ENSP00000387246.1	Q9Y2U5	MAP3K2	mapkk/mekk pthr24360
	Symbiodinium_transcript_13439	ENSP00000370645.2	Q9H967	WDR76	uncharacterized pthr14773
	Symbiodinium_transcript_1350	ENSP00000310129.4	Q13200	PSMD2	26s proteasome non-atpase regulatory subunit pthr10943
	Symbiodinium_transcript_1351	ENSP00000261402.2	O60285	NUAK1	serine/threonine kinase pthr24343
	Symbiodinium_transcript_13511	ENSP00000428056.1	P27986	PIK3R1	phosphatidylinositol 3-kinase regulatory subunit pthr10155
	Symbiodinium_transcript_13515	ENSP00000308938.9	P00747	PLG	family not named pthr24259
	Symbiodinium_transcript_13533	ENSP00000314508.5	P04062	GBA	glucosylceramidase pthr11069
	Symbiodinium_transcript_13534	ENSP00000387170.3	Q6Y7W6	GIGYF2	grb10 interacting gyf protein pthr14445
	Symbiodinium_transcript_13563	ENSP00000269243.4	P35580	MYH10	myosin pthr13140
	Symbiodinium_transcript_136	ENSP00000377353.1	P21728	DRD1	histamine receptor-related g-protein coupled receptor pthr24249
	Symbiodinium_transcript_1360	ENSP00000012443.4	P53041	PPP5C	serine/threonine protein phosphatase pthr11668
	Symbiodinium_transcript_13602	ENSP00000355890.3	P07814	EPRS	glutamyl/glutaminyl-trna synthetase pthr10119
	Symbiodinium_transcript_1361	ENSP00000341072.3	P60953	CDC42	rho family gtpase pthr24072
	Symbiodinium_transcript_13622	ENSP00000452792.1	Q9H611	PIF1	dna helicase-related pthr23274
	Symbiodinium_transcript_13649	ENSP00000374529.5	O75909	CCNK	cyclin pthr10026
	Symbiodinium_transcript_13706	ENSP00000217958.3	O75832	PSMD10	family not named pthr24199
	Symbiodinium_transcript_1375	ENSP00000381066.3	O14733	MAP2K7	mapkk/mekk pthr24360
	Symbiodinium_transcript_13797	ENSP00000354415.5	Q9BPX6	MICU1	ef hand domain family a1
	Symbiodinium_transcript_1380	ENSP00000369127.3	P31689	DNAJA1	family not named pthr24076
	Symbiodinium_transcript_13925	ENSP00000307183.3	Q9H160	ING2	inhibitor of growth protein pthr10333
	Symbiodinium_transcript_1393	ENSP00000316176.2	P61088	UBE2N	ubiquitin-conjugating enzyme e2 pthr24067
	Symbiodinium_transcript_1394	ENSP00000326968.7	Q9UK97	FBXO9	family not named pthr12874
	Symbiodinium_transcript_1395	ENSP00000317362.3	P42785	PRCP	protease s28 pro-x carboxypeptidase-related pthr11010
	Symbiodinium_transcript_14044	ENSP00000454264.1	Q9Y5A7	NUB1	nedd8 ultimate buster-1 (bs4 protein) pthr12948
	Symbiodinium_transcript_14085	ENSP00000384048.1	Q6ZW49	PAXIP1	pax transcription activation domain interacting protein pthr23196
	Symbiodinium_transcript_14087	ENSP00000443287.1	Q8NG08	HELB	atp-dependent rna helicase pthr18934
	Symbiodinium_transcript_14089	ENSP00000294981.4	P49137	MAPKAPK2	serine/threonine-protein kinase pthr24349
	Symbiodinium_transcript_1416	ENSP00000336792.5	P48740	MASP1	family not named pthr24276
	Symbiodinium_transcript_1423	ENSP00000376500.2	Q13114	TRAF3	tnf receptor associated factor pthr10131
	Symbiodinium_transcript_14234	ENSP00000265081.6	P20585	MSH3	dna mismatch repair muts related proteins pthr11361
	Symbiodinium_transcript_14281	ENSP00000265563.8	P13861	PRKAR2A	camp-dependent protein kinase regulatory chain pthr11635
	Symbiodinium_transcript_14302	ENSP00000231487.8	P63208	SKP1	skp1 pthr11165
	Symbiodinium_transcript_144	ENSP00000281092.4	P16591	FER	tyrosine-protein kinase pthr24418
	Symbiodinium_transcript_1441	ENSP00000441993.1	P23443	RPS6KB1	ribosomal protein s6 kinase pthr24351
	Symbiodinium_transcript_14441	ENSP00000299767.4	P14625	HSP90B1	heat shock protein 90 pthr11528
	Symbiodinium_transcript_14443	ENSP00000318916.4	Q9UEW3	MARCO	family not named pthr24021
	Symbiodinium_transcript_14447	ENSP00000332449.7	P50238	CRIP1	family not named pthr24208
	Symbiodinium_transcript_14470	ENSP00000255078.3	P38935	IGHMBP2	dna2/nam7 helicase family pthr10887
	Symbiodinium_transcript_14493	ENSP00000360407.2	O14965	AURKA	serine/threonine-protein kinase ial-related pthr24350
	Symbiodinium_transcript_14496	ENSP00000265462.4	P30044	PRDX5	peroxiredoxin pthr10430
	Symbiodinium_transcript_14501	ENSP00000335294.5	Q8TCT9	HM13	signal peptide peptidase pthr12174
	Symbiodinium_transcript_14608	ENSP00000255078.3	P38935	IGHMBP2	dna2/nam7 helicase family pthr10887
	Symbiodinium_transcript_14619	ENSP00000354501.3	Q9NRM2	ZNF277	zinc finger protein 277 pthr13267
	Symbiodinium_transcript_14636	ENSP00000355961.3	Q9NVH2	INTS7	c1orf73 protein pthr13322
	Symbiodinium_transcript_14710	ENSP00000348645.4	A1KZ92	PXDNL	oxidase/peroxidase pthr11475
	Symbiodinium_transcript_14714	ENSP00000410561.1	Q00526	CDK3	cell division protein kinase pthr24056
	Symbiodinium_transcript_14729	ENSP00000264350.3	Q9UII4	HERC5	hect domain ubiquitin-protein ligase pthr11254
	Symbiodinium_transcript_1478	ENSP00000473267.1	Q9Y371	SH3GLB1	sh3 domain-containing protein pthr10661
	Symbiodinium_transcript_1481	ENSP00000299427.6	O14773	TPP1	protease s8 tripeptidyl peptidase i (cln2) pthr14218
	Symbiodinium_transcript_14882	ENSP00000265462.4	P30044	PRDX5	peroxiredoxin pthr10430
	Symbiodinium_transcript_14949	ENSP00000319052.3	Q12798	CETN1	calcium binding protein pthr23050
	Symbiodinium_transcript_14954	ENSP00000265191.2	P56597	NME5	nucleoside diphosphate kinase pthr11349
	Symbiodinium_transcript_14977	ENSP00000263377.1	O60885	BRD4	falz-related bromodomain-containing proteins pthr22880
	Symbiodinium_transcript_1499	ENSP00000332265.6	O75179	ANKRD17	mask protein pthr23206
	Symbiodinium_transcript_15	ENSP00000277541.6	P46531	NOTCH1	family not named pthr24033
	Symbiodinium_transcript_1501	ENSP00000261799.4	P09619	PDGFRB	tyrosine-protein kinase receptor pthr24416
	Symbiodinium_transcript_1503	ENSP00000359306.4	Q8N6T3	ARFGAP1	centaurin/arf pthr23180
	Symbiodinium_transcript_15068	ENSP00000385385.2	Q15084	PDIA6	protein disulfide isomerase pthr18929
	Symbiodinium_transcript_15144	ENSP00000296161.4	Q8TDB6	DTX3L	deltex pthr12622
	Symbiodinium_transcript_15163	ENSP00000360290.4	P54646	PRKAA2	serine/threonine kinase pthr24343
	Symbiodinium_transcript_1524	ENSP00000222005.1	Q16543	CDC37	cdc37-related pthr12800
	Symbiodinium_transcript_15264	ENSP00000349439.3	Q6PKC3	TXNDC11	protein disulfide isomerase pthr18929
	Symbiodinium_transcript_153	ENSP00000425130.1	Q2YD98	UVSSA
	Symbiodinium_transcript_15310	ENSP00000278935.3	Q9UPV0	CEP164	nuclear mitotic apparatus protein 1-related pthr18902
	Symbiodinium_transcript_15319	ENSP00000316244.3	P08908	HTR1A	5-hydroxytryptamine receptor pthr24247
	Symbiodinium_transcript_15329	ENSP00000430597.1	O00203	AP3B1	adapter-related protein complex
	Symbiodinium_transcript_15333	ENSP00000406030.3	Q92503	SEC14L1	sec14 related protein pthr23324
	Symbiodinium_transcript_15349	ENSP00000285930.3	P15121	AKR1B1	aldo/keto reductase pthr11732
	Symbiodinium_transcript_15434	ENSP00000478141.1	Q9UJA3	MCM8	dna replication licensing factor pthr11630
	Symbiodinium_transcript_15439	ENSP00000268043.4	Q9H611	PIF1	dna helicase-related pthr23274
	Symbiodinium_transcript_15444	ENSP00000385659.1	P62979	RPS27A	ubiquitin pthr10666
	Symbiodinium_transcript_15497	ENSP00000223864.2	Q9HBL7	PLGRKT	family not named pthr13411
	Symbiodinium_transcript_15512	ENSP00000383911.3	Q8NBM4	UBAC2	aspartyl protease ddi-related pthr12917
	Symbiodinium_transcript_15525	ENSP00000256015.3	P62324	BTG1	b-cell translocation gene pthr22978
	Symbiodinium_transcript_15571	ENSP00000470004.1	P39019	RPS19	40s ribosomal protein s19 pthr11710
	Symbiodinium_transcript_1561	ENSP00000436812.1	Q9HC84	MUC5B	extracellular matrix glycoprotein related pthr11339
	Symbiodinium_transcript_15624	ENSP00000344958.4	P15104	GLUL	glutamine synthetase pthr20852
	Symbiodinium_transcript_15644	ENSP00000217426.2	P23526	AHCY	adenosylhomocysteinase pthr23420
	Symbiodinium_transcript_1569	ENSP00000259253.6	Q9NYU2	UGGT1	udp-glucose glycoprotein:glucosyltransferase pthr11226
	Symbiodinium_transcript_157	ENSP00000362010.4	P20073	ANXA7	annexin pthr10502
	Symbiodinium_transcript_1578	ENSP00000391283.2	P49023	PXN	family not named pthr24216
	Symbiodinium_transcript_15866	ENSP00000384966.2	Q96T52	IMMP2L	protease family s26 mitochondrial inner membrane protease-related pthr12383
	Symbiodinium_transcript_1588	ENSP00000415903.2	Q9UNL4	ING4	inhibitor of growth protein pthr10333
	Symbiodinium_transcript_1589	ENSP00000415903.2	Q9UNL4	ING4	inhibitor of growth protein pthr10333
	Symbiodinium_transcript_15899	ENSP00000405596.1	Q13002	GRIK2	ionotropic glutamate receptor pthr18966
	Symbiodinium_transcript_15909	ENSP00000367408.4	O14936	CASK	membrane-associated guanylate kinase (maguk) pthr23122
	Symbiodinium_transcript_1592	ENSP00000347942.3	P07949	RET	tyrosine-protein kinase receptor pthr24416
	Symbiodinium_transcript_15927	ENSP00000385659.1	P62979	RPS27A	ubiquitin pthr10666
	Symbiodinium_transcript_15958	ENSP00000262803.4	Q92900	UPF1
	Symbiodinium_transcript_16	ENSP00000379235.3	Q709C8	VPS13C	vacuolar protein sorting-associated protein (vps13) pthr16166
	Symbiodinium_transcript_160	ENSP00000337053.4	Q9UBV2	SEL1L	sel-1-like protein pthr11102
	Symbiodinium_transcript_16044	ENSP00000359221.4	Q9Y3V2	RWDD3	family not named pthr15628
	Symbiodinium_transcript_16064	ENSP00000470004.1	P39019	RPS19	40s ribosomal protein s19 pthr11710
	Symbiodinium_transcript_1611	ENSP00000347942.3	P07949	RET	tyrosine-protein kinase receptor pthr24416
	Symbiodinium_transcript_1615	ENSP00000379182.2	P78406	RAE1	mrna export factor and bub3 pthr10971
	Symbiodinium_transcript_16172	ENSP00000368727.3	P47989	XDH	xanthine dehydrogenase pthr11908
	Symbiodinium_transcript_1619	ENSP00000351777.6	P55072	VCP	aaa-family atpase pthr23077
	Symbiodinium_transcript_162	ENSP00000264658.6	Q96IG2	FBXL20	f-box/leucine rich repeat protein pthr23125
	Symbiodinium_transcript_16241	ENSP00000221859.3	P36954	POLR2I	dna-directed rna polymerase pthr11239
	Symbiodinium_transcript_16298	ENSP00000369038.5	O43324	EEF1E1	glutathione s-transferase
	Symbiodinium_transcript_1630	ENSP00000297268.6	P08123	COL1A2	family not named pthr24023
	Symbiodinium_transcript_1634	ENSP00000465364.1	Q14457	BECN1	beclin 1 pthr12768
	Symbiodinium_transcript_16379	ENSP00000470142.1	Q92900	UPF1
	Symbiodinium_transcript_1647	ENSP00000361043.4	Q92698	RAD54L	swi/snf-related matrix-associated actin-dependent regulator of chromatin subfamily-related pthr10799
	Symbiodinium_transcript_16496	ENSP00000350708.3	P54727	RAD23B	uv excision repair protein rad23 pthr10621
	Symbiodinium_transcript_16513	ENSP00000457258.1	Q8N543	OGFOD1	histone acetyltransferase complex pthr12117
	Symbiodinium_transcript_16517	ENSP00000358159.2	Q8N3C0	ASCC3	helicase ski2w pthr11752
	Symbiodinium_transcript_1660	ENSP00000327251.6	P35228	NOS2	flavodoxin-related pthr19384
	Symbiodinium_transcript_16736	ENSP00000369127.3	P31689	DNAJA1	family not named pthr24076
	Symbiodinium_transcript_1682	ENSP00000383231.1	P19440	GGT1	gamma glutamyl transpeptidases pthr11686
	Symbiodinium_transcript_16881	ENSP00000250894.4	Q9UPT6	MAPK8IP3	jnk/sapk-associated protein pthr13886
	Symbiodinium_transcript_16912	ENSP00000317872.4	Q7Z6E9	RBBP6
	Symbiodinium_transcript_1692	ENSP00000351777.6	P55072	VCP	aaa-family atpase pthr23077
	Symbiodinium_transcript_16933	ENSP00000264170.4	Q16719	KYNU	kynureninase pthr14084
	Symbiodinium_transcript_16950	ENSP00000452792.1	Q9H611	PIF1	dna helicase-related pthr23274
	Symbiodinium_transcript_1699	ENSP00000351646.5	P31948	STIP1	tpr repeat containing protein pthr22904
	Symbiodinium_transcript_17	ENSP00000249837.3	Q709C8	VPS13C	vacuolar protein sorting-associated protein (vps13) pthr16166
	Symbiodinium_transcript_17028	ENSP00000368516.4	Q9BXB1	LGR4	leucine-rich repeat-containing protein pthr24367
	Symbiodinium_transcript_17143	ENSP00000381657.3	Q8TEK3	DOT1L
	Symbiodinium_transcript_172	ENSP00000397885.2	Q14643	ITPR1
	Symbiodinium_transcript_1724	ENSP00000264065.6	Q8IXB1	DNAJC10	dnaj homolog subfamily c member pthr24078
	Symbiodinium_transcript_17400	ENSP00000368798.5	O43462	MBTPS2	protease m50 membrane-bound transcription factor site 2 protease pthr13325
	Symbiodinium_transcript_1744	ENSP00000455897.1	P22897	MRC1	mannose
	Symbiodinium_transcript_17451	ENSP00000368710.3	P50749	RASSF2	rassf pthr22738
	Symbiodinium_transcript_17459	ENSP00000313007.5	P11940	PABPC1	family not named pthr24011
	Symbiodinium_transcript_17517	ENSP00000306124.3	Q02156	PRKCE	protein kinase c pthr24357
	Symbiodinium_transcript_17536	ENSP00000344322.1	Q9UGH3	SLC23A2	xanthine-uracil / vitamin c permease family member pthr11119
	Symbiodinium_transcript_17547	ENSP00000383977.4	Q02763	TEK	tyrosine-protein kinase receptor pthr24416
	Symbiodinium_transcript_17587	ENSP00000436984.1	Q86TM6	SYVN1	synoviolin-related pthr12477
	Symbiodinium_transcript_1765	ENSP00000264170.4	Q16719	KYNU	kynureninase pthr14084
	Symbiodinium_transcript_17660	ENSP00000261303.8	P62191	PSMC1	26s protease regulatory subunit pthr23073
	Symbiodinium_transcript_1769	ENSP00000356253.5	P78545	ELF3	ets pthr11849
	Symbiodinium_transcript_1774	ENSP00000263253.7	Q09472	EP300	cbp/p300-related pthr13808
	Symbiodinium_transcript_1779	ENSP00000361841.3	P18206	VCL	alpha catenin pthr18914
	Symbiodinium_transcript_17796	ENSP00000416250.2	Q14232	EIF2B1	translation initiation factor eif-2b pthr10233
	Symbiodinium_transcript_17884	ENSP00000380183.2	Q9UHJ9	PGAP2	fgf receptor activating protein 1 pthr12892
	Symbiodinium_transcript_17890	ENSP00000395260.1	O94966	USP19	family not named pthr24006
	Symbiodinium_transcript_17917	ENSP00000365693.3	Q9Y3D2	MSRB2	methionine sulfoxide reductase pthr10173
	Symbiodinium_transcript_17924	ENSP00000285021.7	Q01831	XPC	dna repair protein xp-c / rad4 pthr12135
	Symbiodinium_transcript_17946	ENSP00000401010.1	P47756	CAPZB	f-actin-capping protein subunit beta pthr10619
	Symbiodinium_transcript_1809	ENSP00000379258.3	P10071	GLI3	zinc finger protein zic and gli pthr19818
	Symbiodinium_transcript_18113	ENSP00000384026.2	P52926	HMGA2	high mobility group proteins hmg-a and c pthr23341
	Symbiodinium_transcript_1812	ENSP00000374274.4	A1L4H1	SSC5D	lysyl oxidase-related pthr19331
	Symbiodinium_transcript_18153	ENSP00000352517.5	Q9NS73	MBIP	molybdopterin synthase related pthr23404
	Symbiodinium_transcript_1821	ENSP00000368884.3	P51812	RPS6KA3	ribosomal protein s6 kinase pthr24351
	Symbiodinium_transcript_1829	ENSP00000260356.5	P07996	THBS1	thrombospondin pthr10199
	Symbiodinium_transcript_18293	ENSP00000305480.2	P39748	FEN1	xp-g/rad2 dna repair endonuclease family pthr11081
	Symbiodinium_transcript_18330	ENSP00000233146.2	P43246	MSH2	dna mismatch repair muts related proteins pthr11361
	Symbiodinium_transcript_18336	ENSP00000319052.3	Q12798	CETN1	calcium binding protein pthr23050
	Symbiodinium_transcript_18350	ENSP00000311360.2	Q99638	RAD9A	dna repair protein rad9 pthr15237
	Symbiodinium_transcript_18403	ENSP00000247668.2	Q12933	TRAF2	tnf receptor associated factor pthr10131
	Symbiodinium_transcript_18405	ENSP00000222543.5	P48307	TFPI2	kunitz-type protease inhibitor-related pthr10083
	Symbiodinium_transcript_18445	ENSP00000458162.1	P63261	ACTG1	actin pthr11937
	Symbiodinium_transcript_186	ENSP00000302564.4	Q07817	BCL2L1	bcl-2 related pthr11256
	Symbiodinium_transcript_18683	ENSP00000261402.2	O60285	NUAK1	serine/threonine kinase pthr24343
	Symbiodinium_transcript_18754	ENSP00000337853.5	Q9Y4K3	TRAF6	tnf receptor associated factor pthr10131
	Symbiodinium_transcript_1877	ENSP00000377353.1	P21728	DRD1	histamine receptor-related g-protein coupled receptor pthr24249
	Symbiodinium_transcript_18812	ENSP00000321617.5	Q9H8Y5	ANKZF1	family not named pthr16036
	Symbiodinium_transcript_18818	ENSP00000343741.4	Q13535	ATR	ataxia telangiectasia mutated (atm)-related pthr11139
	Symbiodinium_transcript_1888	ENSP00000435508.1	P08240	SRPRA	gtpase containing family of signal recognition particle proteins pthr11564
	Symbiodinium_transcript_18881	ENSP00000455897.1	P22897	MRC1	mannose
	Symbiodinium_transcript_18989	ENSP00000219066.1	P78549	NTHL1	a/g-specific adenine glycosylase/endonuclease iii pthr10359
	Symbiodinium_transcript_1900	ENSP00000487365.1	Q92598	HSPH1	heat shock protein 70kda pthr19375
	Symbiodinium_transcript_1906	ENSP00000272638.9	Q92575	UBXN4	ubiquitin-associated uba/ubx domain-containing pthr13020
	Symbiodinium_transcript_1916	ENSP00000376347.1	P62993	GRB2	sh2 domain adaptor protein pthr22820
	Symbiodinium_transcript_1937	ENSP00000319977.7	Q92597	NDRG1	n-myc downstream regulated pthr11034
	Symbiodinium_transcript_19387	ENSP00000264705.3	P27708	CAD	carbamoyltransferase related pthr11405
	Symbiodinium_transcript_19472	ENSP00000297185.3	P38646	HSPA9	heat shock protein 70kda pthr19375
	Symbiodinium_transcript_19485	ENSP00000366015.3	O43827	ANGPTL7	fibrinogen and fibronectin pthr19143
	Symbiodinium_transcript_19489	ENSP00000355325.6	P28074	PSMB5	proteasome subunit alpha/beta pthr11599
	Symbiodinium_transcript_19557	ENSP00000309597.3	Q16584	MAP3K11	serine-threonine protein kinase pthr23257
	Symbiodinium_transcript_1956	ENSP00000362092.3	Q9HB90	RRAGC	ras-related gtp binding rag/gtr(yeast) pthr11259
	Symbiodinium_transcript_19566	ENSP00000306010.6	P18085	ARF4	adp ribosylation factor-related pthr11711
	Symbiodinium_transcript_1958	ENSP00000430686.1	Q02763	TEK	tyrosine-protein kinase receptor pthr24416
	Symbiodinium_transcript_1962	ENSP00000242248.5	Q9NP87	POLM	dna polymerase type-x family member pthr11276
	Symbiodinium_transcript_19627	ENSP00000445998.1	Q13114	TRAF3	tnf receptor associated factor pthr10131
	Symbiodinium_transcript_1963	ENSP00000455897.1	P22897	MRC1	mannose
	Symbiodinium_transcript_19638	ENSP00000358576.3	Q9H816	DCLRE1B	dna cross-link repair protein pso2/snm1-related pthr23240
	Symbiodinium_transcript_1977	ENSP00000313420.3	P78527	PRKDC
	Symbiodinium_transcript_198	ENSP00000275364.3	Q03113	GNA12	gtp-binding protein alpha subunit pthr10218
	Symbiodinium_transcript_19835	ENSP00000290949.3	P61421	ATP6V0D1	vacuolar atp synthase subunit ac39 pthr11028
	Symbiodinium_transcript_1984	ENSP00000347942.3	P07949	RET	tyrosine-protein kinase receptor pthr24416
	Symbiodinium_transcript_19864	ENSP00000259339.2	O14657	TOR1B	torsin pthr10760
	Symbiodinium_transcript_1987	ENSP00000319096.2	P61225	RAP2B	family not named pthr24070
	Symbiodinium_transcript_1990	ENSP00000320622.5	Q15746	MYLK	myosin light chain kinase-related pthr22964
	Symbiodinium_transcript_20035	ENSP00000359285.4	P43681	CHRNA4	neurotransmitter gated ion channel pthr18945
	Symbiodinium_transcript_2020	ENSP00000227524.4	Q9UMS4	PRPF19	pre-mrna splicing factor prp19-related pthr13889
	Symbiodinium_transcript_2032	ENSP00000374529.5	O75909	CCNK	cyclin pthr10026
	Symbiodinium_transcript_20367	ENSP00000037243.2	P60520	GABARAPL2	microtubule-associated proteins 1a/1b light chain 3-related pthr10969
	Symbiodinium_transcript_20378	ENSP00000363097.2	Q13976	PRKG1	cyclic nucleotide-dependent protein kinase pthr24353
	Symbiodinium_transcript_2043	ENSP00000362597.1	Q9BPZ7	MAPKAP1	mitogen-activated protein kinase associated protein pthr13335
	Symbiodinium_transcript_20710	ENSP00000348645.4	A1KZ92	PXDNL	oxidase/peroxidase pthr11475
	Symbiodinium_transcript_20812	ENSP00000261200.4	O60706	ABCC9	family not named pthr24223
	Symbiodinium_transcript_20839	ENSP00000252804.4	Q92626	PXDN	oxidase/peroxidase pthr11475
	Symbiodinium_transcript_20944	ENSP00000347942.3	P07949	RET	tyrosine-protein kinase receptor pthr24416
	Symbiodinium_transcript_21093	ENSP00000323421.3	Q14683	SMC1A	structural maintenance of chromosomes smc family member pthr18937
	Symbiodinium_transcript_21107	ENSP00000410369.1	Q9UM11	FZR1	cell division cycle 20 (cdc20) (fizzy)-related pthr19918
	Symbiodinium_transcript_2117	ENSP00000344798.4	P07949	RET	tyrosine-protein kinase receptor pthr24416
	Symbiodinium_transcript_212	ENSP00000288602.6	P15056	BRAF	serine-threonine protein kinase pthr23257
	Symbiodinium_transcript_2120	ENSP00000427755.1	Q96GF1	RNF185	rnf5 pthr12313
	Symbiodinium_transcript_21216	ENSP00000296161.4	Q8TDB6	DTX3L	deltex pthr12622
	Symbiodinium_transcript_21262	ENSP00000300589.2	Q9HC29	NOD2	family not named pthr24106
	Symbiodinium_transcript_21282	ENSP00000326813.4	Q5VVQ6	YOD1	hiv-induced protein-7-like protease pthr13312
	Symbiodinium_transcript_213	ENSP00000381231.3	P35520	CBS	ser/thr dehydratase
	Symbiodinium_transcript_21314	ENSP00000304408.3	P02461	COL3A1	family not named pthr24023
	Symbiodinium_transcript_2136	ENSP00000381097.3	P54762	EPHB1	tyrosine-protein kinase receptor pthr24416
	Symbiodinium_transcript_21530	ENSP00000307078.4	P33176	KIF5B	family not named pthr24115
	Symbiodinium_transcript_2165	ENSP00000428112.1	O94905	ERLIN2	family not named pthr32186
	Symbiodinium_transcript_2169	ENSP00000316291.4	Q7Z6E9	RBBP6
	Symbiodinium_transcript_21770	ENSP00000358953.4	Q9H467	CUEDC2	cue domain containing 2 pthr12493
	Symbiodinium_transcript_218	ENSP00000312411.2	Q8WY54	PPM1E
	Symbiodinium_transcript_21817	ENSP00000221566.1	O43765	SGTA	tpr repeat containing protein pthr22904
	Symbiodinium_transcript_21889	ENSP00000455897.1	P22897	MRC1	mannose
	Symbiodinium_transcript_21993	ENSP00000260356.5	P07996	THBS1	thrombospondin pthr10199
	Symbiodinium_transcript_2211	ENSP00000344958.4	P15104	GLUL	glutamine synthetase pthr20852
	Symbiodinium_transcript_22176	ENSP00000356972.3	O75306	NDUFS2	nadh-ubiquinone oxidoreductase 49 kda subunit pthr11993
	Symbiodinium_transcript_22263	ENSP00000358159.2	Q8N3C0	ASCC3	helicase ski2w pthr11752
	Symbiodinium_transcript_2241	ENSP00000364519.4	Q14186	TFDP1	transcription factor dp pthr12548
	Symbiodinium_transcript_22436	ENSP00000247815.4	Q8NG08	HELB	atp-dependent rna helicase pthr18934
	Symbiodinium_transcript_2244	ENSP00000348565.4	Q9GZZ9	UBA5	ubiquitin-activating enzyme e1 pthr10953
	Symbiodinium_transcript_2252	ENSP00000396493.3	P19021	PAM	peptidyl-glycine alpha-amidating monooxygenase pthr10680
	Symbiodinium_transcript_22638	ENSP00000336701.4	O43502	RAD51C	reca/rad51/rada dna strand-pairing family member pthr22942
	Symbiodinium_transcript_22649	ENSP00000262209.4	O75762	TRPA1	family not named pthr24190
	Symbiodinium_transcript_22669	ENSP00000337332.1	Q8N6T7	SIRT6	chromatin regulatory protein sir2 pthr11085
	Symbiodinium_transcript_2267	ENSP00000264811.5	Q13507	TRPC3
	Symbiodinium_transcript_2274	ENSP00000276833.5	Q6P5W5	SLC39A4
	Symbiodinium_transcript_2281	ENSP00000363512.2	P09917	ALOX5	lipoxygenase pthr11771
	Symbiodinium_transcript_22863	ENSP00000357879.3	P55036	PSMD4	26s proteasome non-atpase regulatory subunit 4 pthr10223
	Symbiodinium_transcript_22883	ENSP00000231487.8	P63208	SKP1	skp1 pthr11165
	Symbiodinium_transcript_2302	ENSP00000424161.1	Q9NRR4	DROSHA	ribonuclease iii pthr11207
	Symbiodinium_transcript_2338	ENSP00000260130.4	O00560	SDCBP	syntenin related pthr12345
	Symbiodinium_transcript_2345	ENSP00000296861.2	O75509	TNFRSF21	tumor necrosis factor receptor superfamily member pthr23097
	Symbiodinium_transcript_23548	ENSP00000410402.3	P45985	MAP2K4	mapkk/mekk pthr24360
	Symbiodinium_transcript_23603	ENSP00000259253.6	Q9NYU2	UGGT1	udp-glucose glycoprotein:glucosyltransferase pthr11226
	Symbiodinium_transcript_2363	ENSP00000434450.1	O00141	SGK1	serine/threonine-protein kinase pthr24356
	Symbiodinium_transcript_23675	ENSP00000358311.1	Q6PJP8	DCLRE1A	dna cross-link repair protein pso2/snm1-related pthr23240
	Symbiodinium_transcript_2370	ENSP00000419449.1	P41567	EIF1	eukaryotic translation initiation factor sui1 pthr10388
	Symbiodinium_transcript_23812	ENSP00000465751.1	Q8WUQ7	CACTIN	polyglutamine binding protein 1/marvel (membrane-associating) domain containing 3 pthr21737
	Symbiodinium_transcript_23883	ENSP00000360310.3	Q9Y5K1	SPO11	meiotic recombination protein spo11 pthr10848
	Symbiodinium_transcript_2389	ENSP00000262215.3	Q9Y6D6	ARFGEF1	guanyl-nucleotide exchange factor pthr10663
	Symbiodinium_transcript_2393	ENSP00000262039.3	Q8NEB9	PIK3C3	phosphatidylinositol kinase pthr10048
	Symbiodinium_transcript_2398	ENSP00000268129.5	P08910	ABHD2	abhydrolase domain-containing protein pthr10794
	Symbiodinium_transcript_24411	ENSP00000326371.4	Q99958	FOXC2	family not named pthr11829
	Symbiodinium_transcript_24569	ENSP00000301547.5	Q9Y2A4	ZNF443	family not named pthr24379
	Symbiodinium_transcript_2460	ENSP00000346103.7	P36969	GPX4	glutathione peroxidase pthr11592
	Symbiodinium_transcript_2467	ENSP00000468547.1	Q9NYA1	SPHK1	sphingosine kinase pthr12358
	Symbiodinium_transcript_24743	ENSP00000317362.3	P42785	PRCP	protease s28 pro-x carboxypeptidase-related pthr11010
	Symbiodinium_transcript_2477	ENSP00000430031.3	Q86VQ6	TXNRD3
	Symbiodinium_transcript_24826	ENSP00000351777.6	P55072	VCP	aaa-family atpase pthr23077
	Symbiodinium_transcript_24888	ENSP00000262455.6	Q9BS26	ERP44	protein disulfide isomerase pthr18929
	Symbiodinium_transcript_2498	ENSP00000385453.1	Q8IU80	TMPRSS6	transmembrane protease
	Symbiodinium_transcript_2499	ENSP00000360296.3	O14495	PLPP3	lipid phosphate phosphatase pthr10165
	Symbiodinium_transcript_2506	ENSP00000302312.6	O43182	ARHGAP6	rho-gtpase-activating protein 6 pthr12635
	Symbiodinium_transcript_25119	ENSP00000430686.1	Q02763	TEK	tyrosine-protein kinase receptor pthr24416
	Symbiodinium_transcript_25211	ENSP00000296411.6	P53582	METAP1	protease family m24 (methionyl aminopeptidase
	Symbiodinium_transcript_253	ENSP00000348278.4	Q9UEW8	STK39	mitogen-activated kinase kinase kinase pthr24361
	Symbiodinium_transcript_25320	ENSP00000354859.3	P14416	DRD2	adrenergic receptor-related g-protein coupled receptor pthr24248
	Symbiodinium_transcript_25334	ENSP00000369055.4	P15291	B4GALT1	beta-1
	Symbiodinium_transcript_25361	ENSP00000349392.2	P57103	SLC8A3	sodium/calcium exchanger pthr11878
	Symbiodinium_transcript_25435	ENSP00000357998.4	Q9UGP8	SEC63	family not named pthr24075
	Symbiodinium_transcript_2545	ENSP00000356972.3	O75306	NDUFS2	nadh-ubiquinone oxidoreductase 49 kda subunit pthr11993
	Symbiodinium_transcript_25573	ENSP00000404912.2	P26583	HMGB2	swi/snf-related chromatin binding protein pthr13711
	Symbiodinium_transcript_256	ENSP00000400526.2	O14936	CASK	membrane-associated guanylate kinase (maguk) pthr23122
	Symbiodinium_transcript_2595	ENSP00000261601.6	P54578	USP14	family not named pthr24006
	Symbiodinium_transcript_2598	ENSP00000310842.7	Q9NVI1	FANCI	bc025462 protein pthr21818
	Symbiodinium_transcript_26039	ENSP00000419471.1	O15315	RAD51B	reca/rad51/rada dna strand-pairing family member pthr22942
	Symbiodinium_transcript_2604	ENSP00000442973.1	O43293	DAPK3	myosin light chain kinase-related pthr22964
	Symbiodinium_transcript_26064	ENSP00000355759.5	P09874	PARP1	poly [adp-ribose] polymerase pthr15447
	Symbiodinium_transcript_2612	ENSP00000313007.5	P11940	PABPC1	family not named pthr24011
	Symbiodinium_transcript_2613	ENSP00000354347.4	Q06210	GFPT1	glucosamine--fructose-6-phosphate aminotransferase
	Symbiodinium_transcript_2623	ENSP00000433704.1	P26196	DDX6	family not named pthr24031
	Symbiodinium_transcript_26295	ENSP00000418401.1	Q9Y5M8	SRPRB	signal recognition particle receptor beta subunit related pthr19326
	Symbiodinium_transcript_26360	ENSP00000405965.2	P61956	SUMO2	small ubiquitin-related modifier pthr10562
	Symbiodinium_transcript_26414	ENSP00000427931.1	Q14289	PTK2B	tyrosine-protein kinase pthr24418
	Symbiodinium_transcript_26445	ENSP00000299767.4	P14625	HSP90B1	heat shock protein 90 pthr11528
	Symbiodinium_transcript_2659	ENSP00000282356.4	Q16566	CAMK4	serine/threonine-protein kinase pthr24349
	Symbiodinium_transcript_266	ENSP00000483783.1	P28039	AOAH	family not named pthr15010
	Symbiodinium_transcript_26627	ENSP00000374529.5	O75909	CCNK	cyclin pthr10026
	Symbiodinium_transcript_2664	ENSP00000377391.2	Q9UKB1	FBXW11	f-box and wd40 domain protein pthr22844
	Symbiodinium_transcript_26675	ENSP00000356972.3	O75306	NDUFS2	nadh-ubiquinone oxidoreductase 49 kda subunit pthr11993
	Symbiodinium_transcript_267	ENSP00000483783.1	P28039	AOAH	family not named pthr15010
	Symbiodinium_transcript_2677	ENSP00000362664.4	Q6Y7W6	GIGYF2	grb10 interacting gyf protein pthr14445
	Symbiodinium_transcript_2681	ENSP00000303222.3	Q9Y6C9	MTCH2	mitochondrial carrier homolog pthr10780
	Symbiodinium_transcript_26947	ENSP00000377016.3	P35916	FLT4	tyrosine-protein kinase receptor pthr24416
	Symbiodinium_transcript_2710	ENSP00000264198.3	Q969V5	MUL1	uncharacterized ring zinc finger-containing protein pthr12183
	Symbiodinium_transcript_27187	ENSP00000285735.2	P08134	RHOC	rho family gtpase pthr24072
	Symbiodinium_transcript_27233	ENSP00000296412.8	P11766	ADH5	alcohol dehydrogenase related pthr11695
	Symbiodinium_transcript_2728	ENSP00000156471.5	O60306	AQR	dna2/nam7 helicase family pthr10887
	Symbiodinium_transcript_2732	ENSP00000383232.1	P19440	GGT1	gamma glutamyl transpeptidases pthr11686
	Symbiodinium_transcript_275	ENSP00000262320.3	O15169	AXIN1	regulator of g protein signaling pthr10845
	Symbiodinium_transcript_2763	ENSP00000319096.2	P61225	RAP2B	family not named pthr24070
	Symbiodinium_transcript_27716	ENSP00000293636.1	Q9UNI1	CELA1	family not named pthr24257
	Symbiodinium_transcript_27796	ENSP00000263377.1	O60885	BRD4	falz-related bromodomain-containing proteins pthr22880
	Symbiodinium_transcript_27946	ENSP00000315476.4	Q9NPD3	EXOSC4	ribonuclease ph related pthr11953
	Symbiodinium_transcript_27954	ENSP00000351094.5	Q9NZM1	MYOF	fer-1-like pthr12546
	Symbiodinium_transcript_28	ENSP00000347733.3	Q9Y4A5	TRRAP	ataxia telangiectasia mutated (atm)-related pthr11139
	Symbiodinium_transcript_2801	ENSP00000360683.3	P18031	PTPN1	protein-tyrosine phosphatase pthr19134
	Symbiodinium_transcript_2806	ENSP00000012443.4	P53041	PPP5C	serine/threonine protein phosphatase pthr11668
	Symbiodinium_transcript_2808	ENSP00000331514.2	P63261	ACTG1	actin pthr11937
	Symbiodinium_transcript_28080	ENSP00000347042.5	O95352	ATG7	ubiquitin-activating enzyme e1 pthr10953
	Symbiodinium_transcript_2809	ENSP00000459124.1	P63261	ACTG1	actin pthr11937
	Symbiodinium_transcript_28126	ENSP00000370148.4	Q96S55	WRNIP1	holliday junction dna helicase ruvb-related pthr13779
	Symbiodinium_transcript_2820	ENSP00000368122.1	Q8IU85	CAMK1D	serine/threonine-protein kinase pthr24347
	Symbiodinium_transcript_28246	ENSP00000217246.4	A1Z1Q3	MACROD2	ganglioside induced differentiation associated protein 2-related pthr11106
	Symbiodinium_transcript_2848	ENSP00000380317.2	Q13131	PRKAA1	serine/threonine kinase pthr24343
	Symbiodinium_transcript_28511	ENSP00000256897.4	P51946	CCNH	cyclin pthr10026
	Symbiodinium_transcript_2852	ENSP00000363661.5	P78318	IGBP1	immunoglobulin-binding protein 1 pthr10933
	Symbiodinium_transcript_28658	ENSP00000225964.5	P02452	COL1A1	family not named pthr24023
	Symbiodinium_transcript_28907	ENSP00000239878.4	P61960	UFM1	family not named pthr32399
	Symbiodinium_transcript_28972	ENSP00000351416.4	O75179	ANKRD17	mask protein pthr23206
	Symbiodinium_transcript_28983	ENSP00000262209.4	O75762	TRPA1	family not named pthr24190
	Symbiodinium_transcript_29	ENSP00000347733.3	Q9Y4A5	TRRAP	ataxia telangiectasia mutated (atm)-related pthr11139
	Symbiodinium_transcript_29015	ENSP00000327895.6	P00451	F8	discoidin
	Symbiodinium_transcript_2903	ENSP00000445957.1	P31948	STIP1	tpr repeat containing protein pthr22904
	Symbiodinium_transcript_291	ENSP00000225964.5	P02452	COL1A1	family not named pthr24023
	Symbiodinium_transcript_293	ENSP00000303351.3	P05556	ITGB1	integrin beta subunit pthr10082
	Symbiodinium_transcript_29428	ENSP00000298048.2	Q14680	MELK	serine/threonine kinase pthr24343
	Symbiodinium_transcript_29654	ENSP00000222005.1	Q16543	CDC37	cdc37-related pthr12800
	Symbiodinium_transcript_2967	ENSP00000364145.3	P16118	PFKFB1	6-phosphofructo-2-kinase/fructose-2
	Symbiodinium_transcript_29679	ENSP00000378906.3	P60059	SEC61G	sec61 gamma subunit pthr12309
	Symbiodinium_transcript_2968	ENSP00000384888.3	Q96A33	CCDC47	adipocyte-specific protein 4-related pthr12883
	Symbiodinium_transcript_29717	ENSP00000355863.1	O60260	PARK2	ariadne ring zinc finger pthr11685
	Symbiodinium_transcript_299	ENSP00000244020.3	Q13247	SRSF6	splicing factor
	Symbiodinium_transcript_3001	ENSP00000261233.4	Q9Y616	IRAK3	interleukin-1 receptor-associated kinase pthr24419
	Symbiodinium_transcript_30107	ENSP00000337572.4	Q86XP1	DGKH	diacylglycerol kinase pthr11255
	Symbiodinium_transcript_3015	ENSP00000307786.2	P99999	CYCS	cytochrome c pthr11961
	Symbiodinium_transcript_30244	ENSP00000270142.6	P00441	SOD1	superoxide dismutase [cu-zn]-related pthr10003
	Symbiodinium_transcript_3026	ENSP00000376911.2	Q99538	LGMN	hemoglobinase family member pthr12000
	Symbiodinium_transcript_30277	ENSP00000331487.5	Q8TAT6	NPLOC4	nuclear protein localization 4 pthr12710
	Symbiodinium_transcript_30331	ENSP00000383365.1	Q9NNW7	TXNRD2	disulfide oxidoreductase pthr22912
	Symbiodinium_transcript_304	ENSP00000457411.1	Q14694	USP10	family not named pthr24006
	Symbiodinium_transcript_30404	ENSP00000263187.3	O15457	MSH4	dna mismatch repair muts related proteins pthr11361
	Symbiodinium_transcript_30477	ENSP00000435508.1	P08240	SRPRA	gtpase containing family of signal recognition particle proteins pthr11564
	Symbiodinium_transcript_3049	ENSP00000286091.4	P13667	PDIA4	protein disulfide isomerase pthr18929
	Symbiodinium_transcript_305	ENSP00000457411.1	Q14694	USP10	family not named pthr24006
	Symbiodinium_transcript_3072	ENSP00000402608.2	P31327	CPS1	carbamoyltransferase related pthr11405
	Symbiodinium_transcript_30831	ENSP00000324173.6	P11021	HSPA5	heat shock protein 70kda pthr19375
	Symbiodinium_transcript_3086	ENSP00000359206.3	Q9Y297	BTRC	f-box and wd40 domain protein pthr22844
	Symbiodinium_transcript_3093	ENSP00000354607.3	Q13467	FZD5	frizzled pthr11309
	Symbiodinium_transcript_3106	ENSP00000360270.3	Q96E52	OMA1	oma1 homolog
	Symbiodinium_transcript_3109	ENSP00000285379.4	P00918	CA2	carbonic anhydrase pthr18952
	Symbiodinium_transcript_312	ENSP00000281092.4	P16591	FER	tyrosine-protein kinase pthr24418
	Symbiodinium_transcript_3136	ENSP00000297185.3	P38646	HSPA9	heat shock protein 70kda pthr19375
	Symbiodinium_transcript_3171	ENSP00000333667.3	P34897	SHMT2	serine hydroxymethyltransferase pthr11680
	Symbiodinium_transcript_31892	ENSP00000387170.3	Q6Y7W6	GIGYF2	grb10 interacting gyf protein pthr14445
	Symbiodinium_transcript_3192	ENSP00000359505.3	Q5VUM1	SDHAF4
	Symbiodinium_transcript_3197	ENSP00000313007.5	P11940	PABPC1	family not named pthr24011
	Symbiodinium_transcript_32062	ENSP00000427151.2	O75179	ANKRD17	mask protein pthr23206
	Symbiodinium_transcript_32084	ENSP00000355315.3	P62891	RPL39	ribosomal protein l39e pthr19970
	Symbiodinium_transcript_32134	ENSP00000360290.4	P54646	PRKAA2	serine/threonine kinase pthr24343
	Symbiodinium_transcript_32145	ENSP00000378403.4	Q96ST3	SIN3A	sin3b-related pthr12346
	Symbiodinium_transcript_3221	ENSP00000349297.5	P49748	ACADVL	electron transport oxidoreductase pthr10909
	Symbiodinium_transcript_32254	ENSP00000323313.7	Q14554	PDIA5	protein disulfide isomerase pthr18929
	Symbiodinium_transcript_3236	ENSP00000216024.2	Q14565	DMC1	reca/rad51/rada dna strand-pairing family member pthr22942
	Symbiodinium_transcript_3256	ENSP00000356409.3	Q9NS18	GLRX2	glutaredoxin pthr10168
	Symbiodinium_transcript_3264	ENSP00000329380.5	P07359	GP1BA	family not named pthr24369
	Symbiodinium_transcript_32696	ENSP00000356771.3	P12259	F5	discoidin
	Symbiodinium_transcript_3270	ENSP00000456051.1	Q6PHR2	ULK3	serine/threonine-protein kinase unc-51-related pthr24348
	Symbiodinium_transcript_3279	ENSP00000309968.3	P78536	ADAM17	adam (a disintegrin and metalloprotease domain) pthr11905
	Symbiodinium_transcript_32869	ENSP00000398181.1	Q6NS38	ALKBH2	family not named pthr31573
	Symbiodinium_transcript_3289	ENSP00000260810.5	Q92547	TOPBP1	dna replication regulator dpb11-related pthr13561
	Symbiodinium_transcript_33171	ENSP00000297185.3	P38646	HSPA9	heat shock protein 70kda pthr19375
	Symbiodinium_transcript_3334	ENSP00000380821.1	Q9H492	MAP1LC3A	microtubule-associated proteins 1a/1b light chain 3-related pthr10969
	Symbiodinium_transcript_33356	ENSP00000312664.5	P42575	CASP2	caspase pthr10454
	Symbiodinium_transcript_3344	ENSP00000355536.5	Q99707	MTR	methyltetrahydrofolate:homocysteine methyltransferase related pthr21091
	Symbiodinium_transcript_33586	ENSP00000348965.4	Q14204	DYNC1H1	dynein heavy chain family protein pthr10676
	Symbiodinium_transcript_33653	ENSP00000321573.6	Q96PD2	DCBLD2	discoidin
	Symbiodinium_transcript_33749	ENSP00000349785.3	Q9BXW4	MAP1LC3C	microtubule-associated proteins 1a/1b light chain 3-related pthr10969
	Symbiodinium_transcript_33807	ENSP00000261799.4	P09619	PDGFRB	tyrosine-protein kinase receptor pthr24416
	Symbiodinium_transcript_3388	ENSP00000226574.4	P19838	NFKB1	nuclear factor nf-kappa-b protein pthr24169
	Symbiodinium_transcript_3400	ENSP00000237596.2	Q13563	PKD2	polycystin-related pthr10877
	Symbiodinium_transcript_34156	ENSP00000356022.4	P04179	SOD2	superoxide dismutase 2 pthr11404
	Symbiodinium_transcript_3418	ENSP00000362012.4	P20073	ANXA7	annexin pthr10502
	Symbiodinium_transcript_343	ENSP00000393762.2	Q9Y6P5	SESN1	p53 regulated pa26 nuclear protein sestrin pthr12474
	Symbiodinium_transcript_3430	ENSP00000311032.4	P42574	CASP3	caspase pthr10454
	Symbiodinium_transcript_344	ENSP00000400475.2	P43403	ZAP70	tyrosine-protein kinase pthr24418
	Symbiodinium_transcript_3448	ENSP00000271308.4	P28066	PSMA5	proteasome subunit alpha/beta pthr11599
	Symbiodinium_transcript_3454	ENSP00000357879.3	P55036	PSMD4	26s proteasome non-atpase regulatory subunit 4 pthr10223
	Symbiodinium_transcript_3455	ENSP00000357879.3	P55036	PSMD4	26s proteasome non-atpase regulatory subunit 4 pthr10223
	Symbiodinium_transcript_34552	ENSP00000355890.3	P07814	EPRS	glutamyl/glutaminyl-trna synthetase pthr10119
	Symbiodinium_transcript_34583	ENSP00000366015.3	O43827	ANGPTL7	fibrinogen and fibronectin pthr19143
	Symbiodinium_transcript_3459	ENSP00000269202.6	Q16820	MEP1B	discoidin
	Symbiodinium_transcript_34604	ENSP00000265713.2	Q92794	KAT6A	histone acetyltransferase pthr10615
	Symbiodinium_transcript_3472	ENSP00000279387.7	P60510	PPP4C	serine/threonine protein phosphatase pthr11668
	Symbiodinium_transcript_34889	ENSP00000324173.6	P11021	HSPA5	heat shock protein 70kda pthr19375
	Symbiodinium_transcript_34964	ENSP00000363191.1	P60602	ROMO1
	Symbiodinium_transcript_35257	ENSP00000263277.2	Q9NZN4	EHD2	eh domain pthr11216
	Symbiodinium_transcript_3528	ENSP00000277541.6	P46531	NOTCH1	family not named pthr24033
	Symbiodinium_transcript_35377	ENSP00000476100.1	Q6ZYL4	GTF2H5
	Symbiodinium_transcript_35614	ENSP00000274764.2	Q96A08	HIST1H2BA	histone h2b pthr23428
	Symbiodinium_transcript_357	ENSP00000297185.3	P38646	HSPA9	heat shock protein 70kda pthr19375
	Symbiodinium_transcript_3571	ENSP00000262865.4	P17213	BPI	bactericidal permeability-increasing (bpi) protein-related pthr10504
	Symbiodinium_transcript_358	ENSP00000262455.6	Q9BS26	ERP44	protein disulfide isomerase pthr18929
	Symbiodinium_transcript_35818	ENSP00000403844.1	O60921	HUS1	mitotic and dna damage checkpoint protein hus1 pthr12900
	Symbiodinium_transcript_3588	ENSP00000417175.1	O95292	VAPB	vesicle-associated membrane protein-associated protein pthr10809
	Symbiodinium_transcript_35896	ENSP00000216181.5	P35579	MYH9	myosin pthr13140
	Symbiodinium_transcript_3597	ENSP00000363092.4	Q13976	PRKG1	cyclic nucleotide-dependent protein kinase pthr24353
	Symbiodinium_transcript_36290	ENSP00000261405.5	P04275	VWF	extracellular matrix glycoprotein related pthr11339
	Symbiodinium_transcript_36299	ENSP00000420429.1	Q14527	HLTF	swi/snf-related matrix-associated actin-dependent regulator of chromatin subfamily-related pthr10799
	Symbiodinium_transcript_36303	ENSP00000452792.1	Q9H611	PIF1	dna helicase-related pthr23274
	Symbiodinium_transcript_36407	ENSP00000378966.4	Q13164	MAPK7	mitogen-activated protein kinase pthr24055
	Symbiodinium_transcript_3642	ENSP00000321239.5	Q96PM5	RCHY1	ring finger and chy zinc finger domain-containing protein 1 pthr21319
	Symbiodinium_transcript_3659	ENSP00000258080.3	O43464	HTRA2	serine protease family s1c htra-related pthr22939
	Symbiodinium_transcript_3666	ENSP00000345494.4	O15162	PLSCR1	phospholipid scramblase-related pthr23248
	Symbiodinium_transcript_3671	ENSP00000456051.1	Q6PHR2	ULK3	serine/threonine-protein kinase unc-51-related pthr24348
	Symbiodinium_transcript_3707	ENSP00000457064.1	P63279	UBE2I	ubiquitin-conjugating enzyme e2 pthr24067
	Symbiodinium_transcript_372	ENSP00000362361.4	P50750	CDK9	cell division protein kinase pthr24056
	Symbiodinium_transcript_37365	ENSP00000363868.3	O95477	ABCA1	atp-binding cassette transporter subfamily a (abca) pthr19229
	Symbiodinium_transcript_3783	ENSP00000373553.5	P61201	COPS2	26s proteasome non-atpase regulatory subunit 11/cop9 signalosome complex subunit 2 pthr10678
	Symbiodinium_transcript_3832	ENSP00000261712.3	O00231	PSMD11	26s proteasome non-atpase regulatory subunit 11/cop9 signalosome complex subunit 2 pthr10678
	Symbiodinium_transcript_38439	ENSP00000374529.5	O75909	CCNK	cyclin pthr10026
	Symbiodinium_transcript_38571	ENSP00000251588.2	Q9H6Q4	NARFL	nitrate
	Symbiodinium_transcript_3862	ENSP00000411532.1	P11388	TOP2A	dna topoisomerase/gyrase pthr10169
	Symbiodinium_transcript_3879	ENSP00000403885.2	Q86VB7	CD163	lysyl oxidase-related pthr19331
	Symbiodinium_transcript_3883	ENSP00000356520.3	Q08211	DHX9	atp-dependent rna helicase pthr18934
	Symbiodinium_transcript_3885	ENSP00000314030.5	O60884	DNAJA2	family not named pthr24076
	Symbiodinium_transcript_38963	ENSP00000452792.1	Q9H611	PIF1	dna helicase-related pthr23274
	Symbiodinium_transcript_3916	ENSP00000356856.5	Q9UM00	TMCO1	pnas-related pthr20917
	Symbiodinium_transcript_3917	ENSP00000369335.5	Q8NFZ0	FBXO18	uvrd / recb / pcra dna helicase family member pthr11070
	Symbiodinium_transcript_3918	ENSP00000363019.3	P51668	UBE2D1	family not named pthr24068
	Symbiodinium_transcript_392	ENSP00000368710.3	P50749	RASSF2	rassf pthr22738
	Symbiodinium_transcript_39251	ENSP00000462664.1	Q9UNA4	POLI	dna repair polymerase umuc / transferase family member pthr11076
	Symbiodinium_transcript_39342	ENSP00000438689.2	P49748	ACADVL	electron transport oxidoreductase pthr10909
	Symbiodinium_transcript_39358	ENSP00000377091.3	Q9UBZ9	REV1	dna repair polymerase umuc / transferase family member pthr11076
	Symbiodinium_transcript_39638	ENSP00000247178.5	Q6ZNE5	ATG14	family not named pthr32407
	Symbiodinium_transcript_3973	ENSP00000361918.1	Q9UNP9	PPIE	peptidyl-prolyl cis-trans isomerase pthr11071
	Symbiodinium_transcript_39774	ENSP00000307940.5	P13639	EEF2	translation factor pthr23115
	Symbiodinium_transcript_3978	ENSP00000324277.6	Q96LR9	APOLD1	apolipoprotein l pthr14096
	Symbiodinium_transcript_39823	ENSP00000379235.3	Q709C8	VPS13C	vacuolar protein sorting-associated protein (vps13) pthr16166
	Symbiodinium_transcript_39934	ENSP00000402551.2	Q96FW1	OTUB1	ubiquitin thiolesterase protein otub pthr12931
	Symbiodinium_transcript_40	ENSP00000398822.1	P10586	PTPRF	protein-tyrosine phosphatase pthr19134
	Symbiodinium_transcript_4002	ENSP00000379113.1	Q15759	MAPK11	mitogen-activated protein kinase pthr24055
	Symbiodinium_transcript_4018	ENSP00000380414.3	P35659	DEK	dek protein pthr13468
	Symbiodinium_transcript_4038	ENSP00000349863.3	P78362	SRPK2	mitogen-activated protein kinase pthr24055
	Symbiodinium_transcript_40469	ENSP00000385393.1	Q99757	TXN2	thioredoxin pthr10438
	Symbiodinium_transcript_4058	ENSP00000360290.4	P54646	PRKAA2	serine/threonine kinase pthr24343
	Symbiodinium_transcript_4078	ENSP00000396067.2	Q8TDY2	RB1CC1	cgthba protein (-14 gene protein) pthr13222
	Symbiodinium_transcript_4105	ENSP00000419449.1	P41567	EIF1	eukaryotic translation initiation factor sui1 pthr10388
	Symbiodinium_transcript_4106	ENSP00000419449.1	P41567	EIF1	eukaryotic translation initiation factor sui1 pthr10388
	Symbiodinium_transcript_4114	ENSP00000329127.5	P24723	PRKCH	protein kinase c pthr24357
	Symbiodinium_transcript_41195	ENSP00000364204.3	Q9BXM7	PINK1	serine/threonine protein kinase pthr22972
	Symbiodinium_transcript_41223	ENSP00000348645.4	A1KZ92	PXDNL	oxidase/peroxidase pthr11475
	Symbiodinium_transcript_4129	ENSP00000355065.2	Q9UBV4	WNT16	wnt related pthr12027
	Symbiodinium_transcript_4142	ENSP00000252804.4	Q92626	PXDN	oxidase/peroxidase pthr11475
	Symbiodinium_transcript_415	ENSP00000409081.1	Q96CW1	AP2M1	clathrin coat assembly protein pthr11998
	Symbiodinium_transcript_4163	ENSP00000223321.4	P25787	PSMA2	proteasome subunit alpha/beta pthr11599
	Symbiodinium_transcript_4165	ENSP00000433684.1	Q8IWQ3	BRSK2	serine/threonine kinase pthr24343
	Symbiodinium_transcript_4173	ENSP00000454207.1	Q13114	TRAF3	tnf receptor associated factor pthr10131
	Symbiodinium_transcript_4178	ENSP00000344798.4	P07949	RET	tyrosine-protein kinase receptor pthr24416
	Symbiodinium_transcript_4180	ENSP00000324173.6	P11021	HSPA5	heat shock protein 70kda pthr19375
	Symbiodinium_transcript_4277	ENSP00000380189.3	P27918	CFP	properdin pthr22906
	Symbiodinium_transcript_428	ENSP00000340391.3	Q96AC1	FERMT2	family not named pthr16160
	Symbiodinium_transcript_4320	ENSP00000383931.1	P40197	GP5	family not named pthr24373
	Symbiodinium_transcript_4323	ENSP00000369411.3	P40938	RFC3	replication factor c / dna polymerase iii gamma-tau subunit pthr11669
	Symbiodinium_transcript_4346	ENSP00000353393.4	P00451	F8	discoidin
	Symbiodinium_transcript_4354	ENSP00000403474.2	P22303	ACHE	carboxylesterase pthr11559
	Symbiodinium_transcript_4355	ENSP00000313397.4	Q9UBC3	DNMT3B	dna (cytosine-5-)-methyltransferase 3-related pthr23068
	Symbiodinium_transcript_4390	ENSP00000242776.3	O00148	DDX39A	family not named pthr24031
	Symbiodinium_transcript_4396	ENSP00000354476.4	Q12772	SREBF2	sterol regulatory element-binding protein pthr12565
	Symbiodinium_transcript_4407	ENSP00000319052.3	Q12798	CETN1	calcium binding protein pthr23050
	Symbiodinium_transcript_441	ENSP00000386238.3	Q9Y376	CAB39	calcium-binding protein 39-related pthr10182
	Symbiodinium_transcript_4417	ENSP00000361658.2	Q5SRE5	NUP188	family not named pthr31431
	Symbiodinium_transcript_4437	ENSP00000278100.6	Q9P287	BCCIP	cdk inhibitor p21 binding protein pthr13261
	Symbiodinium_transcript_4438	ENSP00000276416.6	Q9NQY0	BIN3	bridging integrator pthr10321
	Symbiodinium_transcript_4465	ENSP00000411532.1	P11388	TOP2A	dna topoisomerase/gyrase pthr10169
	Symbiodinium_transcript_4522	ENSP00000268124.5	P54098	POLG	dna polymerase subunit gamma-1 pthr10267
	Symbiodinium_transcript_4555	ENSP00000219919.4	O43315	AQP9	aquaporin transporter pthr19139
	Symbiodinium_transcript_458	ENSP00000467252.1	A1L4H1	SSC5D	lysyl oxidase-related pthr19331
	Symbiodinium_transcript_459	ENSP00000347427.6	Q8N4C8	MINK1	mitogen-activated kinase kinase kinase pthr24361
	Symbiodinium_transcript_4609	ENSP00000416123.2	Q5UIP0	RIF1	telomere-associated protein (rif1) pthr22928
	Symbiodinium_transcript_4620	ENSP00000216181.5	P35579	MYH9	myosin pthr13140
	Symbiodinium_transcript_4639	ENSP00000381068.3	O14733	MAP2K7	mapkk/mekk pthr24360
	Symbiodinium_transcript_4646	ENSP00000349960.4	P60709	ACTB	actin pthr11937
	Symbiodinium_transcript_4648	ENSP00000359306.4	Q8N6T3	ARFGAP1	centaurin/arf pthr23180
	Symbiodinium_transcript_4655	ENSP00000377846.3	P08243	ASNS	asparagine synthetase pthr11772
	Symbiodinium_transcript_4659	ENSP00000325690.3	Q86X55	CARM1	protein arginine n-methyltransferase pthr11006
	Symbiodinium_transcript_466	ENSP00000358651.1	P08134	RHOC	rho family gtpase pthr24072
	Symbiodinium_transcript_4663	ENSP00000431872.1	P13693	TPT1	translationally controlled tumor protein-related pthr11991
	Symbiodinium_transcript_4696	ENSP00000216117.8	P09601	HMOX1	heme oxygenase pthr10720
	Symbiodinium_transcript_479	ENSP00000264658.6	Q96IG2	FBXL20	f-box/leucine rich repeat protein pthr23125
	Symbiodinium_transcript_4809	ENSP00000362469.3	Q9NY64	SLC2A8	family not named pthr24063
	Symbiodinium_transcript_4815	ENSP00000295901.4	Q15008	PSMD6	26s protesome subunit 6 pthr14145
	Symbiodinium_transcript_4829	ENSP00000221138.4	P62714	PPP2CB	serine/threonine protein phosphatase pthr11668
	Symbiodinium_transcript_4847	ENSP00000369187.1	Q9NS56	TOPORS	topoisomerase 1-binding ring finger-related pthr12456
	Symbiodinium_transcript_4854	ENSP00000384886.1	P13284	IFI30	gamma-interferon inducible lysosomal thiol reductase (gilt) pthr13234
	Symbiodinium_transcript_486	ENSP00000427757.1	P08631	HCK
	Symbiodinium_transcript_4867	ENSP00000407818.2	P62068	USP46	family not named pthr24006
	Symbiodinium_transcript_4870	ENSP00000364860.3	Q01974	ROR2	tyrosine-protein kinase receptor pthr24416
	Symbiodinium_transcript_4874	ENSP00000329380.5	P07359	GP1BA	family not named pthr24369
	Symbiodinium_transcript_4881	ENSP00000290949.3	P61421	ATP6V0D1	vacuolar atp synthase subunit ac39 pthr11028
	Symbiodinium_transcript_4887	ENSP00000351777.6	P55072	VCP	aaa-family atpase pthr23077
	Symbiodinium_transcript_489	ENSP00000359512.4	Q9H0R5	GBP3	guanylate binding protein pthr10751
	Symbiodinium_transcript_4897	ENSP00000307235.3	Q9NZJ5	EIF2AK3	eukaryotic translation initiation factor 2-alpha kinase (eif2-alpha kinase)-related pthr11042
	Symbiodinium_transcript_4899	ENSP00000225964.5	P02452	COL1A1	family not named pthr24023
	Symbiodinium_transcript_4906	ENSP00000357981.3	P25774	CTSS	cysteine protease family c1-related pthr12411
	Symbiodinium_transcript_4910	ENSP00000331983.6	Q5VZK9	CARMIL1	family not named pthr24112
	Symbiodinium_transcript_4920	ENSP00000265462.4	P30044	PRDX5	peroxiredoxin pthr10430
	Symbiodinium_transcript_4966	ENSP00000356399.4	P08603	CFH	complement component-related sushi domain-containing pthr19325
	Symbiodinium_transcript_498	ENSP00000241052.4	P04040	CAT	catalase pthr11465
	Symbiodinium_transcript_4986	ENSP00000263274.6	P18858	LIG1	dna ligase pthr10459
	Symbiodinium_transcript_4987	ENSP00000258080.3	O43464	HTRA2	serine protease family s1c htra-related pthr22939
	Symbiodinium_transcript_4993	ENSP00000464359.1	P19105	MYL12A	myosin regulatory light chain 2 pthr23049
	Symbiodinium_transcript_4999	ENSP00000379249.3	O14965	AURKA	serine/threonine-protein kinase ial-related pthr24350
	Symbiodinium_transcript_5021	ENSP00000295633.3	Q12841	FSTL1	follistatin-related pthr10913
	Symbiodinium_transcript_5023	ENSP00000340679.5	O60658	PDE8A	cyclic nucleotide phosphodiesterase pthr11347
	Symbiodinium_transcript_5044	ENSP00000356418.1	Q9Y5K5	UCHL5	ubiquitin carboxyl-terminal hydrolase pthr10589
	Symbiodinium_transcript_5066	ENSP00000314420.4	O15534	PER1	period circadian protein pthr11269
	Symbiodinium_transcript_507	ENSP00000365730.3	Q9Y6E0	STK24	mitogen-activated kinase kinase kinase pthr24361
	Symbiodinium_transcript_5092	ENSP00000267814.9	Q00796	SORD	alcohol dehydrogenase related pthr11695
	Symbiodinium_transcript_5098	ENSP00000230658.7	P61371	ISL1	family not named pthr24204
	Symbiodinium_transcript_5120	ENSP00000383996.3	Q9Y5P4	COL4A3BP	glycolipid transfer protein-related pthr10219
	Symbiodinium_transcript_514	ENSP00000386238.3	Q9Y376	CAB39	calcium-binding protein 39-related pthr10182
	Symbiodinium_transcript_5196	ENSP00000285930.3	P15121	AKR1B1	aldo/keto reductase pthr11732
	Symbiodinium_transcript_522	ENSP00000472929.1	P15498	VAV1	rho guanine exchange factor-related pthr22826
	Symbiodinium_transcript_5243	ENSP00000348089.5	Q03468	ERCC6	swi/snf-related matrix-associated actin-dependent regulator of chromatin subfamily-related pthr10799
	Symbiodinium_transcript_5281	ENSP00000349577.6	O43272	PRODH
	Symbiodinium_transcript_5305	ENSP00000366488.2	P22612	PRKACG	cyclic nucleotide-dependent protein kinase pthr24353
	Symbiodinium_transcript_5357	ENSP00000353032.7	Q99571	P2RX4	p2x purinoceptor pthr10125
	Symbiodinium_transcript_5361	ENSP00000413812.2	Q76MJ5	ERN2
	Symbiodinium_transcript_5369	ENSP00000301788.7	P62487	POLR2G	dna-directed rna polymerase ii
	Symbiodinium_transcript_5394	ENSP00000381191.2	P35611	ADD1	adducin pthr10672
	Symbiodinium_transcript_5432	ENSP00000225388.3	Q7Z417	NUFIP2
	Symbiodinium_transcript_5435	ENSP00000245907.4	P01024	C3	macroglobulin/complement pthr11412
	Symbiodinium_transcript_5436	ENSP00000303522.4	P25103	TACR1	g-protein coupled receptor pthr24242
	Symbiodinium_transcript_5461	ENSP00000217188.1	Q9H3Y6	SRMS	tyrosine-protein kinase pthr24418
	Symbiodinium_transcript_5462	ENSP00000264433.6	Q9P278	FNIP2	uncharacterized pthr21634
	Symbiodinium_transcript_5468	ENSP00000481635.1	O00124	UBXN8
	Symbiodinium_transcript_5490	ENSP00000307156.4	P55268	LAMB2	family not named pthr10574
	Symbiodinium_transcript_550	ENSP00000378920.2	Q9BXS9	SLC26A6	sulfate transporter pthr11814
	Symbiodinium_transcript_5551	ENSP00000262306.7	Q15370	TCEB2	transcription elongation factor b polypeptide 2 pthr13248
	Symbiodinium_transcript_5565	ENSP00000384211.1	Q14997	PSME4	family not named pthr32170
	Symbiodinium_transcript_5605	ENSP00000348998.4	Q96LR9	APOLD1	apolipoprotein l pthr14096
	Symbiodinium_transcript_5625	ENSP00000229416.6	P48506	GCLC	glutamate cysteine ligase pthr11164
	Symbiodinium_transcript_5627	ENSP00000306124.3	Q02156	PRKCE	protein kinase c pthr24357
	Symbiodinium_transcript_5656	ENSP00000393316.2	Q9H3N1	TMX1	protein disulfide isomerase pthr18929
	Symbiodinium_transcript_5672	ENSP00000355607.4	O15228	GNPAT	glycerol-3-phosphate acyltransferase pthr12563
	Symbiodinium_transcript_5677	ENSP00000324173.6	P11021	HSPA5	heat shock protein 70kda pthr19375
	Symbiodinium_transcript_5709	ENSP00000316032.7	P52948	NUP98
	Symbiodinium_transcript_572	ENSP00000008527.5	Q16526	CRY1	cryptochrome pthr11455
	Symbiodinium_transcript_5727	ENSP00000433146.1	Q96K76	USP47	family not named pthr24006
	Symbiodinium_transcript_5747	ENSP00000378966.4	Q13164	MAPK7	mitogen-activated protein kinase pthr24055
	Symbiodinium_transcript_5777	ENSP00000452419.1	P34897	SHMT2	serine hydroxymethyltransferase pthr11680
	Symbiodinium_transcript_58	ENSP00000419438.1	Q8NF50	DOCK8	dedicator of cytokinesis (dock) pthr23317
	Symbiodinium_transcript_5813	ENSP00000321239.5	Q96PM5	RCHY1	ring finger and chy zinc finger domain-containing protein 1 pthr21319
	Symbiodinium_transcript_5827	ENSP00000346217.4	Q9H4L7	SMARCAD1	swi/snf-related matrix-associated actin-dependent regulator of chromatin subfamily-related pthr10799
	Symbiodinium_transcript_5846	ENSP00000356410.3	Q9NS18	GLRX2	glutaredoxin pthr10168
	Symbiodinium_transcript_5849	ENSP00000226760.1	O76024	WFS1	wolframin pthr13098
	Symbiodinium_transcript_5865	ENSP00000298910.7	Q5S007	LRRK2	leucine-rich repeat-containing protein pthr23155
	Symbiodinium_transcript_5867	ENSP00000344220.4	O15530	PDPK1	akt-related serine/threonine-protein kinase pthr24352
	Symbiodinium_transcript_5903	ENSP00000261402.2	O60285	NUAK1	serine/threonine kinase pthr24343
	Symbiodinium_transcript_5917	ENSP00000228606.4	O15528	CYP27B1	family not named pthr24291
	Symbiodinium_transcript_5938	ENSP00000351416.4	O75179	ANKRD17	mask protein pthr23206
	Symbiodinium_transcript_5939	ENSP00000233545.2	P39210	MPV17	peroxisomal membrane protein 2
	Symbiodinium_transcript_5974	ENSP00000381023.1	O94759	TRPM2	transient receptor potential cation channel
	Symbiodinium_transcript_602	ENSP00000261623.3	P13498	CYBA	family not named pthr15168
	Symbiodinium_transcript_604	ENSP00000299767.4	P14625	HSP90B1	heat shock protein 90 pthr11528
	Symbiodinium_transcript_6066	ENSP00000379189.1	O75376	NCOR1	nuclear receptor co-repressor related (ncor) pthr13992
	Symbiodinium_transcript_6082	ENSP00000356972.3	O75306	NDUFS2	nadh-ubiquinone oxidoreductase 49 kda subunit pthr11993
	Symbiodinium_transcript_6092	ENSP00000300093.4	P53350	PLK1	serine/threonine-protein kinase plk pthr24345
	Symbiodinium_transcript_6109	ENSP00000363097.2	Q13976	PRKG1	cyclic nucleotide-dependent protein kinase pthr24353
	Symbiodinium_transcript_6119	ENSP00000277541.6	P46531	NOTCH1	family not named pthr24033
	Symbiodinium_transcript_6124	ENSP00000347942.3	P07949	RET	tyrosine-protein kinase receptor pthr24416
	Symbiodinium_transcript_6126	ENSP00000156471.5	O60306	AQR	dna2/nam7 helicase family pthr10887
	Symbiodinium_transcript_6161	ENSP00000332591.3	P49146	NPY2R	g-protein coupled receptor pthr24242
	Symbiodinium_transcript_6168	ENSP00000055077.3	P35250	RFC2	replication factor c / dna polymerase iii gamma-tau subunit pthr11669
	Symbiodinium_transcript_6214	ENSP00000414066.2	Q9NRP4	SDHAF3	dc11 (acn9 homolog) pthr13137
	Symbiodinium_transcript_6220	ENSP00000345895.3	Q9UKX7	NUP50	nucleoporin 50 pthr13118
	Symbiodinium_transcript_6236	ENSP00000308938.9	P00747	PLG	family not named pthr24259
	Symbiodinium_transcript_6260	ENSP00000300289.5	P30101	PDIA3	protein disulfide isomerase pthr18929
	Symbiodinium_transcript_6261	ENSP00000265563.8	P13861	PRKAR2A	camp-dependent protein kinase regulatory chain pthr11635
	Symbiodinium_transcript_6267	ENSP00000398644.2	Q9Y5A7	NUB1	nedd8 ultimate buster-1 (bs4 protein) pthr12948
	Symbiodinium_transcript_6284	ENSP00000355854.2	Q96M98	PACRG	parkin coregulated gene protein (park2 coregulated) pthr21207
	Symbiodinium_transcript_6303	ENSP00000219252.4	P19387	POLR2C	dna-directed rna polymerase pthr11800
	Symbiodinium_transcript_6341	ENSP00000295119.4	Q8NFH5	NUP35	family not named pthr21527
	Symbiodinium_transcript_6350	ENSP00000373239.3	Q9BXS9	SLC26A6	sulfate transporter pthr11814
	Symbiodinium_transcript_638	ENSP00000009180.4	P21926	CD9	tetraspanin pthr19282
	Symbiodinium_transcript_6398	ENSP00000356022.4	P04179	SOD2	superoxide dismutase 2 pthr11404
	Symbiodinium_transcript_641	ENSP00000328023.5	P08240	SRPRA	gtpase containing family of signal recognition particle proteins pthr11564
	Symbiodinium_transcript_6447	ENSP00000274793.7	Q13093	PLA2G7	platelet-activating factor acetylhydrolase pthr10272
	Symbiodinium_transcript_648	ENSP00000304408.3	P02461	COL3A1	family not named pthr24023
	Symbiodinium_transcript_654	ENSP00000367715.3	Q9UHG0	DCDC2	doublecortin domain containing 2 pthr23004
	Symbiodinium_transcript_6565	ENSP00000272190.8	P00797	REN	aspartyl proteases pthr13683
	Symbiodinium_transcript_66	ENSP00000374274.4	A1L4H1	SSC5D	lysyl oxidase-related pthr19331
	Symbiodinium_transcript_6613	ENSP00000264451.6	Q6PML9	SLC30A9	huel-cation transporter pthr13414
	Symbiodinium_transcript_6673	ENSP00000321239.5	Q96PM5	RCHY1	ring finger and chy zinc finger domain-containing protein 1 pthr21319
	Symbiodinium_transcript_6711	ENSP00000274764.2	Q96A08	HIST1H2BA	histone h2b pthr23428
	Symbiodinium_transcript_6722	ENSP00000262971.1	Q8N2W9	PIAS4	zinc finger miz domain-containing protein pthr10782
	Symbiodinium_transcript_6759	ENSP00000258737.7	P63000	RAC1	rho family gtpase pthr24072
	Symbiodinium_transcript_6769	ENSP00000363097.2	Q13976	PRKG1	cyclic nucleotide-dependent protein kinase pthr24353
	Symbiodinium_transcript_6844	ENSP00000356051.1	Q5VVQ6	YOD1	hiv-induced protein-7-like protease pthr13312
	Symbiodinium_transcript_6856	ENSP00000037243.2	P60520	GABARAPL2	microtubule-associated proteins 1a/1b light chain 3-related pthr10969
	Symbiodinium_transcript_6871	ENSP00000349823.4	Q9NZC9	SMARCAL1	swi/snf-related matrix-associated actin-dependent regulator of chromatin subfamily-related pthr10799
	Symbiodinium_transcript_6880	ENSP00000325690.3	Q86X55	CARM1	protein arginine n-methyltransferase pthr11006
	Symbiodinium_transcript_6881	ENSP00000457064.1	P63279	UBE2I	ubiquitin-conjugating enzyme e2 pthr24067
	Symbiodinium_transcript_693	ENSP00000361947.3	Q13310	PABPC4	family not named pthr24011
	Symbiodinium_transcript_697	ENSP00000362469.3	Q9NY64	SLC2A8	family not named pthr24063
	Symbiodinium_transcript_7	ENSP00000261609.7	O95714	HERC2	hect domain ubiquitin-protein ligase pthr11254
	Symbiodinium_transcript_700	ENSP00000277541.6	P46531	NOTCH1	family not named pthr24033
	Symbiodinium_transcript_7009	ENSP00000380904.3	P05423	POLR3D	dna-directed rna polymerase iii pthr13408
	Symbiodinium_transcript_7010	ENSP00000337853.5	Q9Y4K3	TRAF6	tnf receptor associated factor pthr10131
	Symbiodinium_transcript_703	ENSP00000233027.5	P51957	NEK4	mitogen-activated kinase kinase kinase pthr24361
	Symbiodinium_transcript_7059	ENSP00000328641.7	P46736	BRCC3	eukaryotic translation initiation factor 3 -related pthr10410
	Symbiodinium_transcript_7077	ENSP00000247668.2	Q12933	TRAF2	tnf receptor associated factor pthr10131
	Symbiodinium_transcript_7114	ENSP00000311857.3	P17706	PTPN2	protein-tyrosine phosphatase pthr19134
	Symbiodinium_transcript_7130	ENSP00000418401.1	Q9Y5M8	SRPRB	signal recognition particle receptor beta subunit related pthr19326
	Symbiodinium_transcript_714	ENSP00000355279.4	Q9UIV1	CNOT7	ccr4-not transcription complex subunit pthr10797
	Symbiodinium_transcript_715	ENSP00000355279.4	Q9UIV1	CNOT7	ccr4-not transcription complex subunit pthr10797
	Symbiodinium_transcript_717	ENSP00000433146.1	Q96K76	USP47	family not named pthr24006
	Symbiodinium_transcript_7171	ENSP00000355854.2	Q96M98	PACRG	parkin coregulated gene protein (park2 coregulated) pthr21207
	Symbiodinium_transcript_7178	ENSP00000425976.1	Q9BT78	COPS4	26s proteasome non-atpase regulatory subunit 12/cop9 signalosome complex subunit 4 pthr10855
	Symbiodinium_transcript_7183	ENSP00000429744.1	Q13188	STK3	mitogen-activated kinase kinase kinase pthr24361
	Symbiodinium_transcript_720	ENSP00000264424.8	Q02153	GUCY1B3	adenylate and guanylate cyclases pthr11920
	Symbiodinium_transcript_7229	ENSP00000346493.5	Q13163	MAP2K5	mapkk/mekk pthr24360
	Symbiodinium_transcript_7239	ENSP00000354927.3	Q99759	MAP3K3	mapkk/mekk pthr24360
	Symbiodinium_transcript_728	ENSP00000433531.1	P57103	SLC8A3	sodium/calcium exchanger pthr11878
	Symbiodinium_transcript_73	ENSP00000418442.1	Q8IWU5	SULF2	arylsulfatase pthr10342
	Symbiodinium_transcript_7316	ENSP00000337853.5	Q9Y4K3	TRAF6	tnf receptor associated factor pthr10131
	Symbiodinium_transcript_7317	ENSP00000337853.5	Q9Y4K3	TRAF6	tnf receptor associated factor pthr10131
	Symbiodinium_transcript_736	ENSP00000438886.2	Q96JB5	CDK5RAP3	cdk5 regulatory subunit-associated protein 3 pthr14894
	Symbiodinium_transcript_7375	ENSP00000289382.3	Q9UKZ1	CNOT11	uncharacterized pthr15975
	Symbiodinium_transcript_7385	ENSP00000457733.1	Q6NUK1	SLC25A24	family not named pthr24089
	Symbiodinium_transcript_7386	ENSP00000325377.3	Q9C0J8	WDR33	wd40 repeat protein pthr22836
	Symbiodinium_transcript_741	ENSP00000360373.5	Q13620	CUL4B	cullin pthr11932
	Symbiodinium_transcript_7411	ENSP00000376800.3	P58546	MTPN	family not named pthr24152
	Symbiodinium_transcript_7415	ENSP00000359206.3	Q9Y297	BTRC	f-box and wd40 domain protein pthr22844
	Symbiodinium_transcript_742	ENSP00000360882.3	P20908	COL5A1	family not named pthr24023
	Symbiodinium_transcript_7423	ENSP00000311453.4	O60658	PDE8A	cyclic nucleotide phosphodiesterase pthr11347
	Symbiodinium_transcript_7444	ENSP00000285398.2	P19447	ERCC3	rad25/xp-b dna repair helicase pthr11274
	Symbiodinium_transcript_7477	ENSP00000283195.6	P49792	RANBP2	ran binding protein pthr23138
	Symbiodinium_transcript_7513	ENSP00000377186.3	Q92630	DYRK2	dual specificity protein kinase pthr24058
	Symbiodinium_transcript_753	ENSP00000357057.3	P31415	CASQ1	calsequestrin pthr10033
	Symbiodinium_transcript_7532	ENSP00000308938.9	P00747	PLG	family not named pthr24259
	Symbiodinium_transcript_754	ENSP00000357057.3	P31415	CASQ1	calsequestrin pthr10033
	Symbiodinium_transcript_7546	ENSP00000001008.4	Q02790	FKBP4	peptidyl-prolyl cis-trans isomerase pthr10516
	Symbiodinium_transcript_7567	ENSP00000261245.4	P51948	MNAT1	family not named pthr12683
	Symbiodinium_transcript_7574	ENSP00000243326.4	Q5UIP0	RIF1	telomere-associated protein (rif1) pthr22928
	Symbiodinium_transcript_758	ENSP00000298139.5	Q14191	WRN	dna helicase recq family member pthr13710
	Symbiodinium_transcript_7585	ENSP00000258455.3	P82933	MRPS9	ribosomal protein s9 pthr21569
	Symbiodinium_transcript_76	ENSP00000381567.2	P82094	TMF1	myosin pthr13140
	Symbiodinium_transcript_762	ENSP00000358126.3	Q9NRW7	VPS45	vesicle protein sorting-associated pthr11679
	Symbiodinium_transcript_7642	ENSP00000355205.3	Q9ULG1	INO80	swi/snf-related matrix-associated actin-dependent regulator of chromatin subfamily-related pthr10799
	Symbiodinium_transcript_7684	ENSP00000335203.5	Q9UII2	ATPIF1	atpase inhibitor/5-formyltetrahydrofolate cyclo-ligase pthr23407
	Symbiodinium_transcript_771	ENSP00000365061.5	P07711	CTSL	cysteine protease family c1-related pthr12411
	Symbiodinium_transcript_7755	ENSP00000342026.5	P30041	PRDX6	thioredoxin peroxidase pthr10681
	Symbiodinium_transcript_7769	ENSP00000365816.4	Q6RW13	AGTRAP	family not named pthr32355
	Symbiodinium_transcript_7784	ENSP00000459124.1	P63261	ACTG1	actin pthr11937
	Symbiodinium_transcript_780	ENSP00000217426.2	P23526	AHCY	adenosylhomocysteinase pthr23420
	Symbiodinium_transcript_7848	ENSP00000313007.5	P11940	PABPC1	family not named pthr24011
	Symbiodinium_transcript_7854	ENSP00000366828.4	Q9H1D9	POLR3F	rna polymerase iii (dna directed)
	Symbiodinium_transcript_7856	ENSP00000399501.1	P98161	PKD1	polycystin-related pthr10877
	Symbiodinium_transcript_789	ENSP00000379390.1	Q9BSE4	HERPUD2	family not named pthr12943
	Symbiodinium_transcript_7897	ENSP00000349087.2	Q4ZIN3	TMEM259	membralin/kinetochore protein nuf2 pthr21650
	Symbiodinium_transcript_7919	ENSP00000344798.4	P07949	RET	tyrosine-protein kinase receptor pthr24416
	Symbiodinium_transcript_7924	ENSP00000297268.6	P08123	COL1A2	family not named pthr24023
	Symbiodinium_transcript_794	ENSP00000262039.3	Q8NEB9	PIK3C3	phosphatidylinositol kinase pthr10048
	Symbiodinium_transcript_7959	ENSP00000446252.1	P04179	SOD2	superoxide dismutase 2 pthr11404
	Symbiodinium_transcript_796	ENSP00000434204.1	Q14444	CAPRIN1	gpi-anchored protein p137 pthr22922
	Symbiodinium_transcript_7964	ENSP00000324740.4	P07947	YES1	tyrosine-protein kinase pthr24418
	Symbiodinium_transcript_7966	ENSP00000325377.3	Q9C0J8	WDR33	wd40 repeat protein pthr22836
	Symbiodinium_transcript_797	ENSP00000340329.4	Q14444	CAPRIN1	gpi-anchored protein p137 pthr22922
	Symbiodinium_transcript_799	ENSP00000257770.3	P21589	NT5E	5'-nucleotidase-related pthr11575
	Symbiodinium_transcript_7995	ENSP00000374529.5	O75909	CCNK	cyclin pthr10026
	Symbiodinium_transcript_8004	ENSP00000346300.3	P46109	CRKL	sh2-sh3 adaptor protein-related pthr19969
	Symbiodinium_transcript_803	ENSP00000383231.1	P19440	GGT1	gamma glutamyl transpeptidases pthr11686
	Symbiodinium_transcript_8032	ENSP00000379181.2	P78406	RAE1	mrna export factor and bub3 pthr10971
	Symbiodinium_transcript_805	ENSP00000319052.3	Q12798	CETN1	calcium binding protein pthr23050
	Symbiodinium_transcript_8052	ENSP00000266970.4	P24941	CDK2	cell division protein kinase pthr24056
	Symbiodinium_transcript_8064	ENSP00000366488.2	P22612	PRKACG	cyclic nucleotide-dependent protein kinase pthr24353
	Symbiodinium_transcript_8088	ENSP00000410811.1	Q6PIW4	FIGNL1	aaa atpase pthr23074
	Symbiodinium_transcript_8108	ENSP00000247668.2	Q12933	TRAF2	tnf receptor associated factor pthr10131
	Symbiodinium_transcript_8125	ENSP00000411471.2	Q9NUQ8	ABCF3	atp-binding transport protein-related pthr19211
	Symbiodinium_transcript_8146	ENSP00000215071.4	P48556	PSMD8	26s proteasome non-atpase regulatory subunit 8 pthr12387
	Symbiodinium_transcript_8243	ENSP00000356972.3	O75306	NDUFS2	nadh-ubiquinone oxidoreductase 49 kda subunit pthr11993
	Symbiodinium_transcript_8261	ENSP00000337853.5	Q9Y4K3	TRAF6	tnf receptor associated factor pthr10131
	Symbiodinium_transcript_8299	ENSP00000296161.4	Q8TDB6	DTX3L	deltex pthr12622
	Symbiodinium_transcript_83	ENSP00000353622.4	Q96ST3	SIN3A	sin3b-related pthr12346
	Symbiodinium_transcript_8379	ENSP00000430684.1	O14920	IKBKB	ikb kinase pthr22969
	Symbiodinium_transcript_8380	ENSP00000442460.2	Q13882	PTK6	tyrosine-protein kinase pthr24418
	Symbiodinium_transcript_8423	ENSP00000344798.4	P07949	RET	tyrosine-protein kinase receptor pthr24416
	Symbiodinium_transcript_8473	ENSP00000342007.4	P05177	CYP1A2
	Symbiodinium_transcript_8508	ENSP00000183936.4	P20807	CAPN3	calpain pthr10183
	Symbiodinium_transcript_8512	ENSP00000280155.2	P08913	ADRA2A
	Symbiodinium_transcript_8536	ENSP00000264276.6	Q96Q42	ALS2	regulator of chromosome condensation pthr22870
	Symbiodinium_transcript_857	ENSP00000331288.4	Q86WV6	TMEM173
	Symbiodinium_transcript_8627	ENSP00000298139.5	Q14191	WRN	dna helicase recq family member pthr13710
	Symbiodinium_transcript_8633	ENSP00000025008.5	Q8TDY2	RB1CC1	cgthba protein (-14 gene protein) pthr13222
	Symbiodinium_transcript_8653	ENSP00000262177.4	O75190	DNAJB6	family not named pthr24077
	Symbiodinium_transcript_8663	ENSP00000377652.2	Q15797	SMAD1	smad pthr13703
	Symbiodinium_transcript_8665	ENSP00000351646.5	P31948	STIP1	tpr repeat containing protein pthr22904
	Symbiodinium_transcript_8696	ENSP00000321951.3	Q9BWQ8	FAIM2	bax inhibitor-related pthr23291
	Symbiodinium_transcript_8709	ENSP00000333496.4	Q9NZV8	KCND2	voltage-gated potassium channel pthr11537
	Symbiodinium_transcript_8717	ENSP00000425107.1	O94817	ATG12	autophagy protein 12 pthr13385
	Symbiodinium_transcript_8735	ENSP00000382857.3	Q9Y5T5	USP16	family not named pthr24006
	Symbiodinium_transcript_8809	ENSP00000307272.3	Q8N122	RPTOR	family not named pthr12848
	Symbiodinium_transcript_8817	ENSP00000360709.5	P08238	HSP90AB1	heat shock protein 90 pthr11528
	Symbiodinium_transcript_8818	ENSP00000442479.2	Q8N122	RPTOR	family not named pthr12848
	Symbiodinium_transcript_8822	ENSP00000270142.6	P00441	SOD1	superoxide dismutase [cu-zn]-related pthr10003
	Symbiodinium_transcript_8824	ENSP00000353826.2	P36776	LONP1	atp dependent lon protease family member pthr10046
	Symbiodinium_transcript_8846	ENSP00000489189.1	Q99933	BAG1
	Symbiodinium_transcript_8850	ENSP00000342026.5	P30041	PRDX6	thioredoxin peroxidase pthr10681
	Symbiodinium_transcript_8857	ENSP00000292807.5	Q96CW1	AP2M1	clathrin coat assembly protein pthr11998
	Symbiodinium_transcript_8869	ENSP00000260810.5	Q92547	TOPBP1	dna replication regulator dpb11-related pthr13561
	Symbiodinium_transcript_888	ENSP00000293883.4	Q96S15	WDR24	wd40 repeat family pthr22850
	Symbiodinium_transcript_889	ENSP00000299663.3	Q9ULY5	CLEC4E	c-type lectin superfamily member pthr22802
	Symbiodinium_transcript_8966	ENSP00000216225.8	P62877	RBX1	ring finger pthr11210
	Symbiodinium_transcript_8983	ENSP00000280333.6	Q14185	DOCK1	dedicator of cytokinesis (dock) pthr23317
	Symbiodinium_transcript_9006	ENSP00000297151.4	O95391	SLU7	step ii splicing factor slu7 pthr12942
	Symbiodinium_transcript_9027	ENSP00000376347.1	P62993	GRB2	sh2 domain adaptor protein pthr22820
	Symbiodinium_transcript_9039	ENSP00000279387.7	P60510	PPP4C	serine/threonine protein phosphatase pthr11668
	Symbiodinium_transcript_9082	ENSP00000368100.4	Q92878	RAD50	rad50 pthr18867
	Symbiodinium_transcript_9158	ENSP00000380317.2	Q13131	PRKAA1	serine/threonine kinase pthr24343
	Symbiodinium_transcript_920	ENSP00000400175.1	P61586	RHOA	rho family gtpase pthr24072
	Symbiodinium_transcript_9201	ENSP00000363092.4	Q13976	PRKG1	cyclic nucleotide-dependent protein kinase pthr24353
	Symbiodinium_transcript_921	ENSP00000400175.1	P61586	RHOA	rho family gtpase pthr24072
	Symbiodinium_transcript_922	ENSP00000400175.1	P61586	RHOA	rho family gtpase pthr24072
	Symbiodinium_transcript_9274	ENSP00000302967.3	O15379	HDAC3	histone deacetylase pthr10625
	Symbiodinium_transcript_9340	ENSP00000354518.3	Q96NB3	ZNF830	uncharacterized pthr13278
	Symbiodinium_transcript_9422	ENSP00000363097.2	Q13976	PRKG1	cyclic nucleotide-dependent protein kinase pthr24353
	Symbiodinium_transcript_9447	ENSP00000365693.3	Q9Y3D2	MSRB2	methionine sulfoxide reductase pthr10173
	Symbiodinium_transcript_9507	ENSP00000298139.5	Q14191	WRN	dna helicase recq family member pthr13710
	Symbiodinium_transcript_9517	ENSP00000378859.2	Q13163	MAP2K5	mapkk/mekk pthr24360
	Symbiodinium_transcript_9597	ENSP00000300093.4	P53350	PLK1	serine/threonine-protein kinase plk pthr24345
	Symbiodinium_transcript_9620	ENSP00000278412.2	Q08945	SSRP1	swi/snf-related chromatin binding protein pthr13711
	Symbiodinium_transcript_9645	ENSP00000369127.3	P31689	DNAJA1	family not named pthr24076
	Symbiodinium_transcript_9648	ENSP00000350940.5	Q9NZC9	SMARCAL1	swi/snf-related matrix-associated actin-dependent regulator of chromatin subfamily-related pthr10799
	Symbiodinium_transcript_9680	ENSP00000442539.2	Q9Y6E0	STK24	mitogen-activated kinase kinase kinase pthr24361
	Symbiodinium_transcript_971	ENSP00000317362.3	P42785	PRCP	protease s28 pro-x carboxypeptidase-related pthr11010
	Symbiodinium_transcript_9778	ENSP00000274764.2	Q96A08	HIST1H2BA	histone h2b pthr23428
	Symbiodinium_transcript_9789	ENSP00000292614.5	P52435	POLR2J	dna-directed rna polymerase i
	Symbiodinium_transcript_9810	ENSP00000270142.6	P00441	SOD1	superoxide dismutase [cu-zn]-related pthr10003
	Symbiodinium_transcript_9831	ENSP00000261479.4	P60900	PSMA6	proteasome subunit alpha/beta pthr11599
	Symbiodinium_transcript_9834	ENSP00000432807.1	P62875	POLR2L	60s ribosomal protein l32 and dna-directed rna polymerase ii
	Symbiodinium_transcript_9835	ENSP00000373539.2	Q8WWQ8	STAB2	family not named pthr24038
	Symbiodinium_transcript_9887	ENSP00000348234.4	P17735	TAT	subgroup i aminotransferase related pthr11751
	Symbiodinium_transcript_9919	ENSP00000398007.2	O14936	CASK	membrane-associated guanylate kinase (maguk) pthr23122
	Symbiodinium_transcript_9950	ENSP00000356724.3	Q01740	FMO1	dimethylaniline monooxygenase pthr23023
IMMUNE
	Symbiodinium_transcript_1	ENSP00000362012.4	P20073	ANXA7	annexin pthr10502
	Symbiodinium_transcript_1003	ENSP00000262367.5	Q92793	CREBBP	cbp/p300-related pthr13808
	Symbiodinium_transcript_10048	ENSP00000261799.4	P09619	PDGFRB	tyrosine-protein kinase receptor pthr24416
	Symbiodinium_transcript_10059	ENSP00000245934.7	Q92797	SYMPK	symplekin-related pthr15245
	Symbiodinium_transcript_10091	ENSP00000429274.1	Q96DE0	NUDT16	family not named pthr31699
	Symbiodinium_transcript_101	ENSP00000436812.1	Q9HC84	MUC5B	extracellular matrix glycoprotein related pthr11339
	Symbiodinium_transcript_10155	ENSP00000411532.1	P11388	TOP2A	dna topoisomerase/gyrase pthr10169
	Symbiodinium_transcript_1016	ENSP00000458834.1	Q13470	TNK1
	Symbiodinium_transcript_1017	ENSP00000458834.1	Q13470	TNK1
	Symbiodinium_transcript_10182	ENSP00000360367.5	Q9ULC4	MCTS1	mct-1 protein pthr22798
	Symbiodinium_transcript_1020	ENSP00000261531.7	Q13573	SNW1	nuclear protein skip-related pthr12096
	Symbiodinium_transcript_1029	ENSP00000262367.5	Q92793	CREBBP	cbp/p300-related pthr13808
	Symbiodinium_transcript_10293	ENSP00000358283.4	O94874	UFL1	family not named pthr31057
	Symbiodinium_transcript_10334	ENSP00000387160.1	Q13616	CUL1	cullin pthr11932
	Symbiodinium_transcript_10336	ENSP00000262738.3	Q9NYQ6	CELSR1	family not named pthr24026
	Symbiodinium_transcript_10383	ENSP00000338967.4	O43182	ARHGAP6	rho-gtpase-activating protein 6 pthr12635
	Symbiodinium_transcript_10394	ENSP00000376500.2	Q13114	TRAF3	tnf receptor associated factor pthr10131
	Symbiodinium_transcript_104	ENSP00000333298.4	P11279	LAMP1	lysosome-associated membrane glycoprotein pthr11506
	Symbiodinium_transcript_10410	ENSP00000357879.3	P55036	PSMD4	26s proteasome non-atpase regulatory subunit 4 pthr10223
	Symbiodinium_transcript_10457	ENSP00000310129.4	Q13200	PSMD2	26s proteasome non-atpase regulatory subunit pthr10943
	Symbiodinium_transcript_10494	ENSP00000221130.5	P00390	GSR	disulfide oxidoreductase pthr22912
	Symbiodinium_transcript_10497	ENSP00000296161.4	Q8TDB6	DTX3L	deltex pthr12622
	Symbiodinium_transcript_10540	ENSP00000368884.3	P51812	RPS6KA3	ribosomal protein s6 kinase pthr24351
	Symbiodinium_transcript_10567	ENSP00000370645.2	Q9H967	WDR76	uncharacterized pthr14773
	Symbiodinium_transcript_10680	ENSP00000355396.4	O94898	LRIG2	leucine-rich repeat-containing protein pthr24367
	Symbiodinium_transcript_107	ENSP00000283943.4	Q14669	TRIP12	hect domain ubiquitin-protein ligase pthr11254
	Symbiodinium_transcript_10717	ENSP00000322061.9	P10643	C7	complement component-related sushi domain-containing pthr19325
	Symbiodinium_transcript_10744	ENSP00000436318.1	O14618	CCS	superoxide dismutase [cu-zn]-related pthr10003
	Symbiodinium_transcript_10769	ENSP00000263798.3	Q06418	TYRO3	tyrosine-protein kinase receptor pthr24416
	Symbiodinium_transcript_10784	ENSP00000219252.4	P19387	POLR2C	dna-directed rna polymerase pthr11800
	Symbiodinium_transcript_10788	ENSP00000382423.3	Q13233	MAP3K1	mitogen-activated kinase kinase kinase pthr24361
	Symbiodinium_transcript_10789	ENSP00000262209.4	O75762	TRPA1	family not named pthr24190
	Symbiodinium_transcript_10807	ENSP00000305958.4	P31948	STIP1	tpr repeat containing protein pthr22904
	Symbiodinium_transcript_10834	ENSP00000183936.4	P20807	CAPN3	calpain pthr10183
	Symbiodinium_transcript_10918	ENSP00000347232.3	P54132	BLM	dna helicase recq family member pthr13710
	Symbiodinium_transcript_1092	ENSP00000374274.4	A1L4H1	SSC5D	lysyl oxidase-related pthr19331
	Symbiodinium_transcript_10967	ENSP00000222330.3	P49840	GSK3A	glycogen synthase kinase-3 alpha pthr24057
	Symbiodinium_transcript_10978	ENSP00000376800.3	P58546	MTPN	family not named pthr24152
	Symbiodinium_transcript_10979	ENSP00000376800.3	P58546	MTPN	family not named pthr24152
	Symbiodinium_transcript_10989	ENSP00000360688.4	O95881	TXNDC12	anterior gradient protein-related pthr15337
	Symbiodinium_transcript_11011	ENSP00000251588.2	Q9H6Q4	NARFL	nitrate- fromate- iron dehydrogenase pthr11615
	Symbiodinium_transcript_11022	ENSP00000340608.4	Q9HBY8	SGK2	serine/threonine-protein kinase pthr24356
	Symbiodinium_transcript_11048	ENSP00000265131.4	P24821	TNC	fibrinogen and fibronectin pthr19143
	Symbiodinium_transcript_11070	ENSP00000266970.4	P24941	CDK2	cell division protein kinase pthr24056
	Symbiodinium_transcript_11072	ENSP00000300093.4	P53350	PLK1	serine/threonine-protein kinase plk pthr24345
	Symbiodinium_transcript_11075	ENSP00000369187.1	Q9NS56	TOPORS	topoisomerase 1-binding ring finger-related pthr12456
	Symbiodinium_transcript_11088	ENSP00000359002.3	Q9UM54	MYO6	myosin pthr13140
	Symbiodinium_transcript_11106	ENSP00000358283.4	O94874	UFL1	family not named pthr31057
	Symbiodinium_transcript_11150	ENSP00000262193.6	P20618	PSMB1	proteasome subunit alpha/beta pthr11599
	Symbiodinium_transcript_11178	ENSP00000267868.3	Q06609	RAD51	reca/rad51/rada dna strand-pairing family member pthr22942
	Symbiodinium_transcript_11204	ENSP00000384048.1	Q6ZW49	PAXIP1	pax transcription activation domain interacting protein pthr23196
	Symbiodinium_transcript_11215	ENSP00000482313.1	O94761	RECQL4
	Symbiodinium_transcript_11228	ENSP00000233202.6	P49279	SLC11A1	manganese transporter pthr11706
	Symbiodinium_transcript_11264	ENSP00000318687.5	Q92598	HSPH1	heat shock protein 70kda pthr19375
	Symbiodinium_transcript_1128	ENSP00000264235.8	P49841	GSK3B	glycogen synthase kinase-3 alpha pthr24057
	Symbiodinium_transcript_11287	ENSP00000265462.4	P30044	PRDX5	peroxiredoxin pthr10430
	Symbiodinium_transcript_1129	ENSP00000266087.7	Q9Y3I1	FBXO7	family not named pthr15537
	Symbiodinium_transcript_1130	ENSP00000266087.7	Q9Y3I1	FBXO7	family not named pthr15537
	Symbiodinium_transcript_11334	ENSP00000252804.4	Q92626	PXDN	oxidase/peroxidase pthr11475
	Symbiodinium_transcript_11344	ENSP00000357998.4	Q9UGP8	SEC63	family not named pthr24075
	Symbiodinium_transcript_11347	ENSP00000402608.2	P31327	CPS1	carbamoyltransferase related pthr11405
	Symbiodinium_transcript_11393	ENSP00000430769.1	Q8N3C0	ASCC3	helicase ski2w pthr11752
	Symbiodinium_transcript_1141	ENSP00000295050.7	Q9H040	SPRTN	uncharacterized pthr21220
	Symbiodinium_transcript_11424	ENSP00000373239.3	Q9BXS9	SLC26A6	sulfate transporter pthr11814
	Symbiodinium_transcript_1144	ENSP00000344958.4	P15104	GLUL	glutamine synthetase pthr20852
	Symbiodinium_transcript_11478	ENSP00000386829.1	P54764	EPHA4	tyrosine-protein kinase receptor pthr24416
	Symbiodinium_transcript_11492	ENSP00000311713.3	O95747	OXSR1	mitogen-activated kinase kinase kinase pthr24361
	Symbiodinium_transcript_11504	ENSP00000381657.3	Q8TEK3	DOT1L
	Symbiodinium_transcript_11531	ENSP00000264705.3	P27708	CAD	carbamoyltransferase related pthr11405
	Symbiodinium_transcript_11539	ENSP00000316291.4	Q7Z6E9	RBBP6
	Symbiodinium_transcript_11570	ENSP00000273047.4	P20339	RAB5A	family not named pthr24073
	Symbiodinium_transcript_11581	ENSP00000482998.1	Q14244	MAP7	microtubule-associated protein pthr15073
	Symbiodinium_transcript_1164	ENSP00000302486.4	Q02750	MAP2K1	mapkk/mekk pthr24360
	Symbiodinium_transcript_11641	ENSP00000291527.2	P04155	TFF1	intestinal trefoil factor-related pthr13826
	Symbiodinium_transcript_11657	ENSP00000334373.4	O00629	KPNA4	importin alpha pthr23316
	Symbiodinium_transcript_11741	ENSP00000307491.5	Q8TAF3	WDR48	family not named pthr19862
	Symbiodinium_transcript_1175	ENSP00000332265.6	O75179	ANKRD17	mask protein pthr23206
	Symbiodinium_transcript_11765	ENSP00000290649.5	Q9UKV5	AMFR	synoviolin-related pthr12477
	Symbiodinium_transcript_11767	ENSP00000367424.3	O60858	TRIM13	family not named pthr24103
	Symbiodinium_transcript_11786	ENSP00000280333.6	Q14185	DOCK1	dedicator of cytokinesis (dock) pthr23317
	Symbiodinium_transcript_11792	ENSP00000416028.1	Q13200	PSMD2	26s proteasome non-atpase regulatory subunit pthr10943
	Symbiodinium_transcript_11806	ENSP00000337816.4	Q9NPA2	MMP25	matrix metalloproteinase pthr10201
	Symbiodinium_transcript_1187	ENSP00000294618.6	Q96HP0	DOCK6	dedicator of cytokinesis (dock) pthr23317
	Symbiodinium_transcript_1190	ENSP00000261942.6	Q96CS3	FAF2	fas-associated protein pthr23322
	Symbiodinium_transcript_11929	ENSP00000236995.3	P16220	CREB1	camp-response element binding protein-related pthr22952
	Symbiodinium_transcript_1197	ENSP00000307078.4	P33176	KIF5B	family not named pthr24115
	Symbiodinium_transcript_12	ENSP00000348965.4	Q14204	DYNC1H1	dynein heavy chain family protein pthr10676
	Symbiodinium_transcript_12019	ENSP00000354558.4	P42345	MTOR	ataxia telangiectasia mutated (atm)-related pthr11139
	Symbiodinium_transcript_12028	ENSP00000375730.4	P40429	RPL13A	ribosomal protein l13 pthr11545
	Symbiodinium_transcript_12029	ENSP00000368881.3	O60870	KIN	kin17 (kin- antigenic determinant of reca protein homolog) pthr12805
	Symbiodinium_transcript_1218	ENSP00000415721.2	P00973	OAS1	(2-5)oligoadenylate synthetase pthr11258
	Symbiodinium_transcript_12272	ENSP00000363092.4	Q13976	PRKG1	cyclic nucleotide-dependent protein kinase pthr24353
	Symbiodinium_transcript_12279	ENSP00000464918.1	O43396	TXNL1	thioredoxin pthr10438
	Symbiodinium_transcript_1232	ENSP00000247668.2	Q12933	TRAF2	tnf receptor associated factor pthr10131
	Symbiodinium_transcript_1233	ENSP00000407375.1	P07203	GPX1	glutathione peroxidase pthr11592
	Symbiodinium_transcript_12364	ENSP00000258662.1	Q9NV35	NUDT15	family not named pthr16099
	Symbiodinium_transcript_12373	ENSP00000358698.4	Q93097	WNT2B	wnt related pthr12027
	Symbiodinium_transcript_1238	ENSP00000354720.4	Q9UQE7	SMC3	structural maintenance of chromosomes smc family member pthr18937
	Symbiodinium_transcript_1241	ENSP00000433623.1	Q9Y4K3	TRAF6	tnf receptor associated factor pthr10131
	Symbiodinium_transcript_1246	ENSP00000327801.4	P07237	P4HB	protein disulfide isomerase pthr18929
	Symbiodinium_transcript_12471	ENSP00000368727.3	P47989	XDH	xanthine dehydrogenase pthr11908
	Symbiodinium_transcript_12507	ENSP00000357066.3	P05089	ARG1	arginase/agmatinase pthr11358
	Symbiodinium_transcript_12534	ENSP00000360483.3	Q9BTX1	NDC1	uncharacterized pthr13269
	Symbiodinium_transcript_1258	ENSP00000414764.2	P41240	CSK	tyrosine-protein kinase pthr24418
	Symbiodinium_transcript_12608	ENSP00000355084.3	Q9NZV6	MSRB1	methionine sulfoxide reductase pthr10173
	Symbiodinium_transcript_12615	ENSP00000287097.4	Q6YHK3	CD109	macroglobulin/complement pthr11412
	Symbiodinium_transcript_12638	ENSP00000342026.5	P30041	PRDX6	thioredoxin peroxidase pthr10681
	Symbiodinium_transcript_127	ENSP00000389979.1	Q99836	MYD88
	Symbiodinium_transcript_1270	ENSP00000363591.3	Q16611	BAK1	bcl-2 related pthr11256
	Symbiodinium_transcript_12705	ENSP00000390265.1	O75874	IDH1	nadp-specific isocitrate dehydrogenase pthr11822
	Symbiodinium_transcript_1272	ENSP00000378402.3	Q96ST3	SIN3A	sin3b-related pthr12346
	Symbiodinium_transcript_12742	ENSP00000351137.3	Q9HCS7	XAB2	pre-mrna splicing factor pthr11246
	Symbiodinium_transcript_12862	ENSP00000402787.2	O75582	RPS6KA5	ribosomal protein s6 kinase pthr24351
	Symbiodinium_transcript_12901	ENSP00000319052.3	Q12798	CETN1	calcium binding protein pthr23050
	Symbiodinium_transcript_1313	ENSP00000384588.2	Q9HBI6	CYP4F11	family not named pthr24290
	Symbiodinium_transcript_1326	ENSP00000282356.4	Q16566	CAMK4	serine/threonine-protein kinase pthr24349
	Symbiodinium_transcript_13260	ENSP00000387170.3	Q6Y7W6	GIGYF2	grb10 interacting gyf protein pthr14445
	Symbiodinium_transcript_13269	ENSP00000258737.7	P63000	RAC1	rho family gtpase pthr24072
	Symbiodinium_transcript_13297	ENSP00000387246.1	Q9Y2U5	MAP3K2	mapkk/mekk pthr24360
	Symbiodinium_transcript_13439	ENSP00000370645.2	Q9H967	WDR76	uncharacterized pthr14773
	Symbiodinium_transcript_1350	ENSP00000310129.4	Q13200	PSMD2	26s proteasome non-atpase regulatory subunit pthr10943
	Symbiodinium_transcript_1351	ENSP00000261402.2	O60285	NUAK1	serine/threonine kinase pthr24343
	Symbiodinium_transcript_13511	ENSP00000428056.1	P27986	PIK3R1	phosphatidylinositol 3-kinase regulatory subunit pthr10155
	Symbiodinium_transcript_13515	ENSP00000308938.9	P00747	PLG	family not named pthr24259
	Symbiodinium_transcript_13533	ENSP00000314508.5	P04062	GBA	glucosylceramidase pthr11069
	Symbiodinium_transcript_13534	ENSP00000387170.3	Q6Y7W6	GIGYF2	grb10 interacting gyf protein pthr14445
	Symbiodinium_transcript_13563	ENSP00000269243.4	P35580	MYH10	myosin pthr13140
	Symbiodinium_transcript_136	ENSP00000377353.1	P21728	DRD1	histamine receptor-related g-protein coupled receptor pthr24249
	Symbiodinium_transcript_1360	ENSP00000012443.4	P53041	PPP5C	serine/threonine protein phosphatase pthr11668
	Symbiodinium_transcript_13602	ENSP00000355890.3	P07814	EPRS	glutamyl/glutaminyl-trna synthetase pthr10119
	Symbiodinium_transcript_1361	ENSP00000341072.3	P60953	CDC42	rho family gtpase pthr24072
	Symbiodinium_transcript_13622	ENSP00000452792.1	Q9H611	PIF1	dna helicase-related pthr23274
	Symbiodinium_transcript_13649	ENSP00000374529.5	O75909	CCNK	cyclin pthr10026
	Symbiodinium_transcript_13706	ENSP00000217958.3	O75832	PSMD10	family not named pthr24199
	Symbiodinium_transcript_1375	ENSP00000381066.3	O14733	MAP2K7	mapkk/mekk pthr24360
	Symbiodinium_transcript_13797	ENSP00000354415.5	Q9BPX6	MICU1	ef hand domain family a1-a2-related pthr12294
	Symbiodinium_transcript_1380	ENSP00000369127.3	P31689	DNAJA1	family not named pthr24076
	Symbiodinium_transcript_13925	ENSP00000307183.3	Q9H160	ING2	inhibitor of growth protein pthr10333
	Symbiodinium_transcript_1393	ENSP00000316176.2	P61088	UBE2N	ubiquitin-conjugating enzyme e2 pthr24067
	Symbiodinium_transcript_1394	ENSP00000326968.7	Q9UK97	FBXO9	family not named pthr12874
	Symbiodinium_transcript_1395	ENSP00000317362.3	P42785	PRCP	protease s28 pro-x carboxypeptidase-related pthr11010
	Symbiodinium_transcript_14044	ENSP00000454264.1	Q9Y5A7	NUB1	nedd8 ultimate buster-1 (bs4 protein) pthr12948
	Symbiodinium_transcript_14085	ENSP00000384048.1	Q6ZW49	PAXIP1	pax transcription activation domain interacting protein pthr23196
	Symbiodinium_transcript_14087	ENSP00000443287.1	Q8NG08	HELB	atp-dependent rna helicase pthr18934
	Symbiodinium_transcript_14089	ENSP00000294981.4	P49137	MAPKAPK2	serine/threonine-protein kinase pthr24349
	Symbiodinium_transcript_1416	ENSP00000336792.5	P48740	MASP1	family not named pthr24276
	Symbiodinium_transcript_1423	ENSP00000376500.2	Q13114	TRAF3	tnf receptor associated factor pthr10131
	Symbiodinium_transcript_14234	ENSP00000265081.6	P20585	MSH3	dna mismatch repair muts related proteins pthr11361
	Symbiodinium_transcript_14281	ENSP00000265563.8	P13861	PRKAR2A	camp-dependent protein kinase regulatory chain pthr11635
	Symbiodinium_transcript_14302	ENSP00000231487.8	P63208	SKP1	skp1 pthr11165
	Symbiodinium_transcript_144	ENSP00000281092.4	P16591	FER	tyrosine-protein kinase pthr24418
	Symbiodinium_transcript_1441	ENSP00000441993.1	P23443	RPS6KB1	ribosomal protein s6 kinase pthr24351
	Symbiodinium_transcript_14441	ENSP00000299767.4	P14625	HSP90B1	heat shock protein 90 pthr11528
	Symbiodinium_transcript_14443	ENSP00000318916.4	Q9UEW3	MARCO	family not named pthr24021
	Symbiodinium_transcript_14447	ENSP00000332449.7	P50238	CRIP1	family not named pthr24208
	Symbiodinium_transcript_14470	ENSP00000255078.3	P38935	IGHMBP2	dna2/nam7 helicase family pthr10887
	Symbiodinium_transcript_14493	ENSP00000360407.2	O14965	AURKA	serine/threonine-protein kinase ial-related pthr24350
	Symbiodinium_transcript_14496	ENSP00000265462.4	P30044	PRDX5	peroxiredoxin pthr10430
	Symbiodinium_transcript_14501	ENSP00000335294.5	Q8TCT9	HM13	signal peptide peptidase pthr12174
	Symbiodinium_transcript_14608	ENSP00000255078.3	P38935	IGHMBP2	dna2/nam7 helicase family pthr10887
	Symbiodinium_transcript_14619	ENSP00000354501.3	Q9NRM2	ZNF277	zinc finger protein 277 pthr13267
	Symbiodinium_transcript_14636	ENSP00000355961.3	Q9NVH2	INTS7	c1orf73 protein pthr13322
	Symbiodinium_transcript_14710	ENSP00000348645.4	A1KZ92	PXDNL	oxidase/peroxidase pthr11475
	Symbiodinium_transcript_14714	ENSP00000410561.1	Q00526	CDK3	cell division protein kinase pthr24056
	Symbiodinium_transcript_14729	ENSP00000264350.3	Q9UII4	HERC5	hect domain ubiquitin-protein ligase pthr11254
	Symbiodinium_transcript_1478	ENSP00000473267.1	Q9Y371	SH3GLB1	sh3 domain-containing protein pthr10661
	Symbiodinium_transcript_1481	ENSP00000299427.6	O14773	TPP1	protease s8 tripeptidyl peptidase i (cln2) pthr14218
	Symbiodinium_transcript_14882	ENSP00000265462.4	P30044	PRDX5	peroxiredoxin pthr10430
	Symbiodinium_transcript_14949	ENSP00000319052.3	Q12798	CETN1	calcium binding protein pthr23050
	Symbiodinium_transcript_14954	ENSP00000265191.2	P56597	NME5	nucleoside diphosphate kinase pthr11349
	Symbiodinium_transcript_14977	ENSP00000263377.1	O60885	BRD4	falz-related bromodomain-containing proteins pthr22880
	Symbiodinium_transcript_1499	ENSP00000332265.6	O75179	ANKRD17	mask protein pthr23206
	Symbiodinium_transcript_15	ENSP00000277541.6	P46531	NOTCH1	family not named pthr24033
	Symbiodinium_transcript_1501	ENSP00000261799.4	P09619	PDGFRB	tyrosine-protein kinase receptor pthr24416
	Symbiodinium_transcript_1503	ENSP00000359306.4	Q8N6T3	ARFGAP1	centaurin/arf pthr23180
	Symbiodinium_transcript_15068	ENSP00000385385.2	Q15084	PDIA6	protein disulfide isomerase pthr18929
	Symbiodinium_transcript_15144	ENSP00000296161.4	Q8TDB6	DTX3L	deltex pthr12622
	Symbiodinium_transcript_15163	ENSP00000360290.4	P54646	PRKAA2	serine/threonine kinase pthr24343
	Symbiodinium_transcript_1524	ENSP00000222005.1	Q16543	CDC37	cdc37-related pthr12800
	Symbiodinium_transcript_15264	ENSP00000349439.3	Q6PKC3	TXNDC11	protein disulfide isomerase pthr18929
	Symbiodinium_transcript_153	ENSP00000425130.1	Q2YD98	UVSSA
	Symbiodinium_transcript_15310	ENSP00000278935.3	Q9UPV0	CEP164	nuclear mitotic apparatus protein 1-related pthr18902
	Symbiodinium_transcript_15319	ENSP00000316244.3	P08908	HTR1A	5-hydroxytryptamine receptor pthr24247
	Symbiodinium_transcript_15329	ENSP00000430597.1	O00203	AP3B1	adapter-related protein complex- beta subunit pthr11134
	Symbiodinium_transcript_15333	ENSP00000406030.3	Q92503	SEC14L1	sec14 related protein pthr23324
	Symbiodinium_transcript_15349	ENSP00000285930.3	P15121	AKR1B1	aldo/keto reductase pthr11732
	Symbiodinium_transcript_15434	ENSP00000478141.1	Q9UJA3	MCM8	dna replication licensing factor pthr11630
	Symbiodinium_transcript_15439	ENSP00000268043.4	Q9H611	PIF1	dna helicase-related pthr23274
	Symbiodinium_transcript_15444	ENSP00000385659.1	P62979	RPS27A	ubiquitin pthr10666
	Symbiodinium_transcript_15497	ENSP00000223864.2	Q9HBL7	PLGRKT	family not named pthr13411
	Symbiodinium_transcript_15512	ENSP00000383911.3	Q8NBM4	UBAC2	aspartyl protease ddi-related pthr12917
	Symbiodinium_transcript_15525	ENSP00000256015.3	P62324	BTG1	b-cell translocation gene pthr22978
	Symbiodinium_transcript_15571	ENSP00000470004.1	P39019	RPS19	40s ribosomal protein s19 pthr11710
	Symbiodinium_transcript_1561	ENSP00000436812.1	Q9HC84	MUC5B	extracellular matrix glycoprotein related pthr11339
	Symbiodinium_transcript_15624	ENSP00000344958.4	P15104	GLUL	glutamine synthetase pthr20852
	Symbiodinium_transcript_15644	ENSP00000217426.2	P23526	AHCY	adenosylhomocysteinase pthr23420
	Symbiodinium_transcript_1569	ENSP00000259253.6	Q9NYU2	UGGT1	udp-glucose glycoprotein:glucosyltransferase pthr11226
	Symbiodinium_transcript_157	ENSP00000362010.4	P20073	ANXA7	annexin pthr10502
	Symbiodinium_transcript_1578	ENSP00000391283.2	P49023	PXN	family not named pthr24216
	Symbiodinium_transcript_15866	ENSP00000384966.2	Q96T52	IMMP2L	protease family s26 mitochondrial inner membrane protease-related pthr12383
	Symbiodinium_transcript_1588	ENSP00000415903.2	Q9UNL4	ING4	inhibitor of growth protein pthr10333
	Symbiodinium_transcript_1589	ENSP00000415903.2	Q9UNL4	ING4	inhibitor of growth protein pthr10333
	Symbiodinium_transcript_15899	ENSP00000405596.1	Q13002	GRIK2	ionotropic glutamate receptor pthr18966
	Symbiodinium_transcript_15909	ENSP00000367408.4	O14936	CASK	membrane-associated guanylate kinase (maguk) pthr23122
	Symbiodinium_transcript_1592	ENSP00000347942.3	P07949	RET	tyrosine-protein kinase receptor pthr24416
	Symbiodinium_transcript_15927	ENSP00000385659.1	P62979	RPS27A	ubiquitin pthr10666
	Symbiodinium_transcript_15958	ENSP00000262803.4	Q92900	UPF1
	Symbiodinium_transcript_16	ENSP00000379235.3	Q709C8	VPS13C	vacuolar protein sorting-associated protein (vps13) pthr16166
	Symbiodinium_transcript_160	ENSP00000337053.4	Q9UBV2	SEL1L	sel-1-like protein pthr11102
	Symbiodinium_transcript_16044	ENSP00000359221.4	Q9Y3V2	RWDD3	family not named pthr15628
	Symbiodinium_transcript_16064	ENSP00000470004.1	P39019	RPS19	40s ribosomal protein s19 pthr11710
	Symbiodinium_transcript_1611	ENSP00000347942.3	P07949	RET	tyrosine-protein kinase receptor pthr24416
	Symbiodinium_transcript_1615	ENSP00000379182.2	P78406	RAE1	mrna export factor and bub3 pthr10971
	Symbiodinium_transcript_16172	ENSP00000368727.3	P47989	XDH	xanthine dehydrogenase pthr11908
	Symbiodinium_transcript_1619	ENSP00000351777.6	P55072	VCP	aaa-family atpase pthr23077
	Symbiodinium_transcript_162	ENSP00000264658.6	Q96IG2	FBXL20	f-box/leucine rich repeat protein pthr23125
	Symbiodinium_transcript_16241	ENSP00000221859.3	P36954	POLR2I	dna-directed rna polymerase pthr11239
	Symbiodinium_transcript_16298	ENSP00000369038.5	O43324	EEF1E1	glutathione s-transferase- gst- superfamily- gst domain containing pthr11260 UniProtKB:C9J1V9
	Symbiodinium_transcript_1630	ENSP00000297268.6	P08123	COL1A2	family not named pthr24023
	Symbiodinium_transcript_1634	ENSP00000465364.1	Q14457	BECN1	beclin 1 pthr12768
	Symbiodinium_transcript_16379	ENSP00000470142.1	Q92900	UPF1
	Symbiodinium_transcript_1647	ENSP00000361043.4	Q92698	RAD54L	swi/snf-related matrix-associated actin-dependent regulator of chromatin subfamily-related pthr10799
	Symbiodinium_transcript_16496	ENSP00000350708.3	P54727	RAD23B	uv excision repair protein rad23 pthr10621
	Symbiodinium_transcript_16513	ENSP00000457258.1	Q8N543	OGFOD1	histone acetyltransferase complex pthr12117
	Symbiodinium_transcript_16517	ENSP00000358159.2	Q8N3C0	ASCC3	helicase ski2w pthr11752
	Symbiodinium_transcript_1660	ENSP00000327251.6	P35228	NOS2	flavodoxin-related pthr19384
	Symbiodinium_transcript_16736	ENSP00000369127.3	P31689	DNAJA1	family not named pthr24076
	Symbiodinium_transcript_1682	ENSP00000383231.1	P19440	GGT1	gamma glutamyl transpeptidases pthr11686
	Symbiodinium_transcript_16881	ENSP00000250894.4	Q9UPT6	MAPK8IP3	jnk/sapk-associated protein pthr13886
	Symbiodinium_transcript_16912	ENSP00000317872.4	Q7Z6E9	RBBP6
	Symbiodinium_transcript_1692	ENSP00000351777.6	P55072	VCP	aaa-family atpase pthr23077
	Symbiodinium_transcript_16933	ENSP00000264170.4	Q16719	KYNU	kynureninase pthr14084
	Symbiodinium_transcript_16950	ENSP00000452792.1	Q9H611	PIF1	dna helicase-related pthr23274
	Symbiodinium_transcript_1699	ENSP00000351646.5	P31948	STIP1	tpr repeat containing protein pthr22904
	Symbiodinium_transcript_17	ENSP00000249837.3	Q709C8	VPS13C	vacuolar protein sorting-associated protein (vps13) pthr16166
	Symbiodinium_transcript_17028	ENSP00000368516.4	Q9BXB1	LGR4	leucine-rich repeat-containing protein pthr24367
	Symbiodinium_transcript_17143	ENSP00000381657.3	Q8TEK3	DOT1L
	Symbiodinium_transcript_172	ENSP00000397885.2	Q14643	ITPR1
	Symbiodinium_transcript_1724	ENSP00000264065.6	Q8IXB1	DNAJC10	dnaj homolog subfamily c member pthr24078
	Symbiodinium_transcript_17400	ENSP00000368798.5	O43462	MBTPS2	protease m50 membrane-bound transcription factor site 2 protease pthr13325
	Symbiodinium_transcript_1744	ENSP00000455897.1	P22897	MRC1	mannose- phospholipase- lectin receptor related pthr22803
	Symbiodinium_transcript_17451	ENSP00000368710.3	P50749	RASSF2	rassf pthr22738
	Symbiodinium_transcript_17459	ENSP00000313007.5	P11940	PABPC1	family not named pthr24011
	Symbiodinium_transcript_17517	ENSP00000306124.3	Q02156	PRKCE	protein kinase c pthr24357
	Symbiodinium_transcript_17536	ENSP00000344322.1	Q9UGH3	SLC23A2	xanthine-uracil / vitamin c permease family member pthr11119
	Symbiodinium_transcript_17547	ENSP00000383977.4	Q02763	TEK	tyrosine-protein kinase receptor pthr24416
	Symbiodinium_transcript_17587	ENSP00000436984.1	Q86TM6	SYVN1	synoviolin-related pthr12477
	Symbiodinium_transcript_1765	ENSP00000264170.4	Q16719	KYNU	kynureninase pthr14084
	Symbiodinium_transcript_17660	ENSP00000261303.8	P62191	PSMC1	26s protease regulatory subunit pthr23073
	Symbiodinium_transcript_1769	ENSP00000356253.5	P78545	ELF3	ets pthr11849
	Symbiodinium_transcript_1774	ENSP00000263253.7	Q09472	EP300	cbp/p300-related pthr13808
	Symbiodinium_transcript_1779	ENSP00000361841.3	P18206	VCL	alpha catenin pthr18914
	Symbiodinium_transcript_17796	ENSP00000416250.2	Q14232	EIF2B1	translation initiation factor eif-2b pthr10233
	Symbiodinium_transcript_17884	ENSP00000380183.2	Q9UHJ9	PGAP2	fgf receptor activating protein 1 pthr12892
	Symbiodinium_transcript_17890	ENSP00000395260.1	O94966	USP19	family not named pthr24006
	Symbiodinium_transcript_17917	ENSP00000365693.3	Q9Y3D2	MSRB2	methionine sulfoxide reductase pthr10173
	Symbiodinium_transcript_17924	ENSP00000285021.7	Q01831	XPC	dna repair protein xp-c / rad4 pthr12135
	Symbiodinium_transcript_17946	ENSP00000401010.1	P47756	CAPZB	f-actin-capping protein subunit beta pthr10619
	Symbiodinium_transcript_1809	ENSP00000379258.3	P10071	GLI3	zinc finger protein zic and gli pthr19818
	Symbiodinium_transcript_18113	ENSP00000384026.2	P52926	HMGA2	high mobility group proteins hmg-a and c pthr23341
	Symbiodinium_transcript_1812	ENSP00000374274.4	A1L4H1	SSC5D	lysyl oxidase-related pthr19331
	Symbiodinium_transcript_18153	ENSP00000352517.5	Q9NS73	MBIP	molybdopterin synthase related pthr23404
	Symbiodinium_transcript_1821	ENSP00000368884.3	P51812	RPS6KA3	ribosomal protein s6 kinase pthr24351
	Symbiodinium_transcript_1829	ENSP00000260356.5	P07996	THBS1	thrombospondin pthr10199
	Symbiodinium_transcript_18293	ENSP00000305480.2	P39748	FEN1	xp-g/rad2 dna repair endonuclease family pthr11081
	Symbiodinium_transcript_18330	ENSP00000233146.2	P43246	MSH2	dna mismatch repair muts related proteins pthr11361
	Symbiodinium_transcript_18336	ENSP00000319052.3	Q12798	CETN1	calcium binding protein pthr23050
	Symbiodinium_transcript_18350	ENSP00000311360.2	Q99638	RAD9A	dna repair protein rad9 pthr15237
	Symbiodinium_transcript_18403	ENSP00000247668.2	Q12933	TRAF2	tnf receptor associated factor pthr10131
	Symbiodinium_transcript_18405	ENSP00000222543.5	P48307	TFPI2	kunitz-type protease inhibitor-related pthr10083
	Symbiodinium_transcript_18445	ENSP00000458162.1	P63261	ACTG1	actin pthr11937
	Symbiodinium_transcript_186	ENSP00000302564.4	Q07817	BCL2L1	bcl-2 related pthr11256
	Symbiodinium_transcript_18683	ENSP00000261402.2	O60285	NUAK1	serine/threonine kinase pthr24343
	Symbiodinium_transcript_18754	ENSP00000337853.5	Q9Y4K3	TRAF6	tnf receptor associated factor pthr10131
	Symbiodinium_transcript_1877	ENSP00000377353.1	P21728	DRD1	histamine receptor-related g-protein coupled receptor pthr24249
	Symbiodinium_transcript_18812	ENSP00000321617.5	Q9H8Y5	ANKZF1	family not named pthr16036
	Symbiodinium_transcript_18818	ENSP00000343741.4	Q13535	ATR	ataxia telangiectasia mutated (atm)-related pthr11139
	Symbiodinium_transcript_1888	ENSP00000435508.1	P08240	SRPRA	gtpase containing family of signal recognition particle proteins pthr11564
	Symbiodinium_transcript_18881	ENSP00000455897.1	P22897	MRC1	mannose- phospholipase- lectin receptor related pthr22803
	Symbiodinium_transcript_18989	ENSP00000219066.1	P78549	NTHL1	a/g-specific adenine glycosylase/endonuclease iii pthr10359
	Symbiodinium_transcript_1900	ENSP00000487365.1	Q92598	HSPH1	heat shock protein 70kda pthr19375
	Symbiodinium_transcript_1906	ENSP00000272638.9	Q92575	UBXN4	ubiquitin-associated uba/ubx domain-containing pthr13020
	Symbiodinium_transcript_1916	ENSP00000376347.1	P62993	GRB2	sh2 domain adaptor protein pthr22820
	Symbiodinium_transcript_1937	ENSP00000319977.7	Q92597	NDRG1	n-myc downstream regulated pthr11034
	Symbiodinium_transcript_19387	ENSP00000264705.3	P27708	CAD	carbamoyltransferase related pthr11405
	Symbiodinium_transcript_19472	ENSP00000297185.3	P38646	HSPA9	heat shock protein 70kda pthr19375
	Symbiodinium_transcript_19485	ENSP00000366015.3	O43827	ANGPTL7	fibrinogen and fibronectin pthr19143
	Symbiodinium_transcript_19489	ENSP00000355325.6	P28074	PSMB5	proteasome subunit alpha/beta pthr11599
	Symbiodinium_transcript_19557	ENSP00000309597.3	Q16584	MAP3K11	serine-threonine protein kinase pthr23257
	Symbiodinium_transcript_1956	ENSP00000362092.3	Q9HB90	RRAGC	ras-related gtp binding rag/gtr(yeast) pthr11259
	Symbiodinium_transcript_19566	ENSP00000306010.6	P18085	ARF4	adp ribosylation factor-related pthr11711
	Symbiodinium_transcript_1958	ENSP00000430686.1	Q02763	TEK	tyrosine-protein kinase receptor pthr24416
	Symbiodinium_transcript_1962	ENSP00000242248.5	Q9NP87	POLM	dna polymerase type-x family member pthr11276
	Symbiodinium_transcript_19627	ENSP00000445998.1	Q13114	TRAF3	tnf receptor associated factor pthr10131
	Symbiodinium_transcript_1963	ENSP00000455897.1	P22897	MRC1	mannose- phospholipase- lectin receptor related pthr22803
	Symbiodinium_transcript_19638	ENSP00000358576.3	Q9H816	DCLRE1B	dna cross-link repair protein pso2/snm1-related pthr23240
	Symbiodinium_transcript_1977	ENSP00000313420.3	P78527	PRKDC
	Symbiodinium_transcript_198	ENSP00000275364.3	Q03113	GNA12	gtp-binding protein alpha subunit pthr10218
	Symbiodinium_transcript_19835	ENSP00000290949.3	P61421	ATP6V0D1	vacuolar atp synthase subunit ac39 pthr11028
	Symbiodinium_transcript_1984	ENSP00000347942.3	P07949	RET	tyrosine-protein kinase receptor pthr24416
	Symbiodinium_transcript_19864	ENSP00000259339.2	O14657	TOR1B	torsin pthr10760
	Symbiodinium_transcript_1987	ENSP00000319096.2	P61225	RAP2B	family not named pthr24070
	Symbiodinium_transcript_1990	ENSP00000320622.5	Q15746	MYLK	myosin light chain kinase-related pthr22964
	Symbiodinium_transcript_20035	ENSP00000359285.4	P43681	CHRNA4	neurotransmitter gated ion channel pthr18945
	Symbiodinium_transcript_2020	ENSP00000227524.4	Q9UMS4	PRPF19	pre-mrna splicing factor prp19-related pthr13889
	Symbiodinium_transcript_2032	ENSP00000374529.5	O75909	CCNK	cyclin pthr10026
	Symbiodinium_transcript_20367	ENSP00000037243.2	P60520	GABARAPL2	microtubule-associated proteins 1a/1b light chain 3-related pthr10969
	Symbiodinium_transcript_20378	ENSP00000363097.2	Q13976	PRKG1	cyclic nucleotide-dependent protein kinase pthr24353
	Symbiodinium_transcript_2043	ENSP00000362597.1	Q9BPZ7	MAPKAP1	mitogen-activated protein kinase associated protein pthr13335
	Symbiodinium_transcript_20710	ENSP00000348645.4	A1KZ92	PXDNL	oxidase/peroxidase pthr11475
	Symbiodinium_transcript_20812	ENSP00000261200.4	O60706	ABCC9	family not named pthr24223
	Symbiodinium_transcript_20839	ENSP00000252804.4	Q92626	PXDN	oxidase/peroxidase pthr11475
	Symbiodinium_transcript_20944	ENSP00000347942.3	P07949	RET	tyrosine-protein kinase receptor pthr24416
	Symbiodinium_transcript_21093	ENSP00000323421.3	Q14683	SMC1A	structural maintenance of chromosomes smc family member pthr18937
	Symbiodinium_transcript_21107	ENSP00000410369.1	Q9UM11	FZR1	cell division cycle 20 (cdc20) (fizzy)-related pthr19918
	Symbiodinium_transcript_2117	ENSP00000344798.4	P07949	RET	tyrosine-protein kinase receptor pthr24416
	Symbiodinium_transcript_212	ENSP00000288602.6	P15056	BRAF	serine-threonine protein kinase pthr23257
	Symbiodinium_transcript_2120	ENSP00000427755.1	Q96GF1	RNF185	rnf5 pthr12313
	Symbiodinium_transcript_21216	ENSP00000296161.4	Q8TDB6	DTX3L	deltex pthr12622
	Symbiodinium_transcript_21262	ENSP00000300589.2	Q9HC29	NOD2	family not named pthr24106
	Symbiodinium_transcript_21282	ENSP00000326813.4	Q5VVQ6	YOD1	hiv-induced protein-7-like protease pthr13312
	Symbiodinium_transcript_213	ENSP00000381231.3	P35520	CBS	ser/thr dehydratase- trp synthase pthr10314
	Symbiodinium_transcript_21314	ENSP00000304408.3	P02461	COL3A1	family not named pthr24023
	Symbiodinium_transcript_2136	ENSP00000381097.3	P54762	EPHB1	tyrosine-protein kinase receptor pthr24416
	Symbiodinium_transcript_21530	ENSP00000307078.4	P33176	KIF5B	family not named pthr24115
	Symbiodinium_transcript_2165	ENSP00000428112.1	O94905	ERLIN2	family not named pthr32186
	Symbiodinium_transcript_2169	ENSP00000316291.4	Q7Z6E9	RBBP6
	Symbiodinium_transcript_21770	ENSP00000358953.4	Q9H467	CUEDC2	cue domain containing 2 pthr12493
	Symbiodinium_transcript_218	ENSP00000312411.2	Q8WY54	PPM1E
	Symbiodinium_transcript_21817	ENSP00000221566.1	O43765	SGTA	tpr repeat containing protein pthr22904
	Symbiodinium_transcript_21889	ENSP00000455897.1	P22897	MRC1	mannose- phospholipase- lectin receptor related pthr22803
	Symbiodinium_transcript_21993	ENSP00000260356.5	P07996	THBS1	thrombospondin pthr10199
	Symbiodinium_transcript_2211	ENSP00000344958.4	P15104	GLUL	glutamine synthetase pthr20852
	Symbiodinium_transcript_22176	ENSP00000356972.3	O75306	NDUFS2	nadh-ubiquinone oxidoreductase 49 kda subunit pthr11993
	Symbiodinium_transcript_22263	ENSP00000358159.2	Q8N3C0	ASCC3	helicase ski2w pthr11752
	Symbiodinium_transcript_2241	ENSP00000364519.4	Q14186	TFDP1	transcription factor dp pthr12548
	Symbiodinium_transcript_22436	ENSP00000247815.4	Q8NG08	HELB	atp-dependent rna helicase pthr18934
	Symbiodinium_transcript_2244	ENSP00000348565.4	Q9GZZ9	UBA5	ubiquitin-activating enzyme e1 pthr10953
	Symbiodinium_transcript_2252	ENSP00000396493.3	P19021	PAM	peptidyl-glycine alpha-amidating monooxygenase pthr10680
	Symbiodinium_transcript_22638	ENSP00000336701.4	O43502	RAD51C	reca/rad51/rada dna strand-pairing family member pthr22942
	Symbiodinium_transcript_22649	ENSP00000262209.4	O75762	TRPA1	family not named pthr24190
	Symbiodinium_transcript_22669	ENSP00000337332.1	Q8N6T7	SIRT6	chromatin regulatory protein sir2 pthr11085
	Symbiodinium_transcript_2267	ENSP00000264811.5	Q13507	TRPC3
	Symbiodinium_transcript_2274	ENSP00000276833.5	Q6P5W5	SLC39A4
	Symbiodinium_transcript_2281	ENSP00000363512.2	P09917	ALOX5	lipoxygenase pthr11771
	Symbiodinium_transcript_22863	ENSP00000357879.3	P55036	PSMD4	26s proteasome non-atpase regulatory subunit 4 pthr10223
	Symbiodinium_transcript_22883	ENSP00000231487.8	P63208	SKP1	skp1 pthr11165
	Symbiodinium_transcript_2302	ENSP00000424161.1	Q9NRR4	DROSHA	ribonuclease iii pthr11207
	Symbiodinium_transcript_2338	ENSP00000260130.4	O00560	SDCBP	syntenin related pthr12345
	Symbiodinium_transcript_2345	ENSP00000296861.2	O75509	TNFRSF21	tumor necrosis factor receptor superfamily member pthr23097
	Symbiodinium_transcript_23548	ENSP00000410402.3	P45985	MAP2K4	mapkk/mekk pthr24360
	Symbiodinium_transcript_23603	ENSP00000259253.6	Q9NYU2	UGGT1	udp-glucose glycoprotein:glucosyltransferase pthr11226
	Symbiodinium_transcript_2363	ENSP00000434450.1	O00141	SGK1	serine/threonine-protein kinase pthr24356
	Symbiodinium_transcript_23675	ENSP00000358311.1	Q6PJP8	DCLRE1A	dna cross-link repair protein pso2/snm1-related pthr23240
	Symbiodinium_transcript_2370	ENSP00000419449.1	P41567	EIF1	eukaryotic translation initiation factor sui1 pthr10388
	Symbiodinium_transcript_23812	ENSP00000465751.1	Q8WUQ7	CACTIN	polyglutamine binding protein 1/marvel (membrane-associating) domain containing 3 pthr21737
	Symbiodinium_transcript_23883	ENSP00000360310.3	Q9Y5K1	SPO11	meiotic recombination protein spo11 pthr10848
	Symbiodinium_transcript_2389	ENSP00000262215.3	Q9Y6D6	ARFGEF1	guanyl-nucleotide exchange factor pthr10663
	Symbiodinium_transcript_2393	ENSP00000262039.3	Q8NEB9	PIK3C3	phosphatidylinositol kinase pthr10048
	Symbiodinium_transcript_2398	ENSP00000268129.5	P08910	ABHD2	abhydrolase domain-containing protein pthr10794
	Symbiodinium_transcript_24411	ENSP00000326371.4	Q99958	FOXC2	family not named pthr11829
	Symbiodinium_transcript_24569	ENSP00000301547.5	Q9Y2A4	ZNF443	family not named pthr24379
	Symbiodinium_transcript_2460	ENSP00000346103.7	P36969	GPX4	glutathione peroxidase pthr11592
	Symbiodinium_transcript_2467	ENSP00000468547.1	Q9NYA1	SPHK1	sphingosine kinase pthr12358
	Symbiodinium_transcript_24743	ENSP00000317362.3	P42785	PRCP	protease s28 pro-x carboxypeptidase-related pthr11010
	Symbiodinium_transcript_2477	ENSP00000430031.3	Q86VQ6	TXNRD3
	Symbiodinium_transcript_24826	ENSP00000351777.6	P55072	VCP	aaa-family atpase pthr23077
	Symbiodinium_transcript_24888	ENSP00000262455.6	Q9BS26	ERP44	protein disulfide isomerase pthr18929
	Symbiodinium_transcript_2498	ENSP00000385453.1	Q8IU80	TMPRSS6	transmembrane protease- serine pthr24256
	Symbiodinium_transcript_2499	ENSP00000360296.3	O14495	PLPP3	lipid phosphate phosphatase pthr10165
	Symbiodinium_transcript_2506	ENSP00000302312.6	O43182	ARHGAP6	rho-gtpase-activating protein 6 pthr12635
	Symbiodinium_transcript_25119	ENSP00000430686.1	Q02763	TEK	tyrosine-protein kinase receptor pthr24416
	Symbiodinium_transcript_25211	ENSP00000296411.6	P53582	METAP1	protease family m24 (methionyl aminopeptidase- aminopeptidase p) pthr10804
	Symbiodinium_transcript_253	ENSP00000348278.4	Q9UEW8	STK39	mitogen-activated kinase kinase kinase pthr24361
	Symbiodinium_transcript_25320	ENSP00000354859.3	P14416	DRD2	adrenergic receptor-related g-protein coupled receptor pthr24248
	Symbiodinium_transcript_25334	ENSP00000369055.4	P15291	B4GALT1	beta-1-4-galactosyltransferase pthr19300
	Symbiodinium_transcript_25361	ENSP00000349392.2	P57103	SLC8A3	sodium/calcium exchanger pthr11878
	Symbiodinium_transcript_25435	ENSP00000357998.4	Q9UGP8	SEC63	family not named pthr24075
	Symbiodinium_transcript_2545	ENSP00000356972.3	O75306	NDUFS2	nadh-ubiquinone oxidoreductase 49 kda subunit pthr11993
	Symbiodinium_transcript_25573	ENSP00000404912.2	P26583	HMGB2	swi/snf-related chromatin binding protein pthr13711
	Symbiodinium_transcript_256	ENSP00000400526.2	O14936	CASK	membrane-associated guanylate kinase (maguk) pthr23122
	Symbiodinium_transcript_2595	ENSP00000261601.6	P54578	USP14	family not named pthr24006
	Symbiodinium_transcript_2598	ENSP00000310842.7	Q9NVI1	FANCI	bc025462 protein pthr21818
	Symbiodinium_transcript_26039	ENSP00000419471.1	O15315	RAD51B	reca/rad51/rada dna strand-pairing family member pthr22942
	Symbiodinium_transcript_2604	ENSP00000442973.1	O43293	DAPK3	myosin light chain kinase-related pthr22964
	Symbiodinium_transcript_26064	ENSP00000355759.5	P09874	PARP1	poly [adp-ribose] polymerase pthr15447
	Symbiodinium_transcript_2612	ENSP00000313007.5	P11940	PABPC1	family not named pthr24011
	Symbiodinium_transcript_2613	ENSP00000354347.4	Q06210	GFPT1	glucosamine--fructose-6-phosphate aminotransferase- isomerizing pthr10937
	Symbiodinium_transcript_2623	ENSP00000433704.1	P26196	DDX6	family not named pthr24031
	Symbiodinium_transcript_26295	ENSP00000418401.1	Q9Y5M8	SRPRB	signal recognition particle receptor beta subunit related pthr19326
	Symbiodinium_transcript_26360	ENSP00000405965.2	P61956	SUMO2	small ubiquitin-related modifier pthr10562
	Symbiodinium_transcript_26414	ENSP00000427931.1	Q14289	PTK2B	tyrosine-protein kinase pthr24418
	Symbiodinium_transcript_26445	ENSP00000299767.4	P14625	HSP90B1	heat shock protein 90 pthr11528
	Symbiodinium_transcript_2659	ENSP00000282356.4	Q16566	CAMK4	serine/threonine-protein kinase pthr24349
	Symbiodinium_transcript_266	ENSP00000483783.1	P28039	AOAH	family not named pthr15010
	Symbiodinium_transcript_26627	ENSP00000374529.5	O75909	CCNK	cyclin pthr10026
	Symbiodinium_transcript_2664	ENSP00000377391.2	Q9UKB1	FBXW11	f-box and wd40 domain protein pthr22844
	Symbiodinium_transcript_26675	ENSP00000356972.3	O75306	NDUFS2	nadh-ubiquinone oxidoreductase 49 kda subunit pthr11993
	Symbiodinium_transcript_267	ENSP00000483783.1	P28039	AOAH	family not named pthr15010
	Symbiodinium_transcript_2677	ENSP00000362664.4	Q6Y7W6	GIGYF2	grb10 interacting gyf protein pthr14445
	Symbiodinium_transcript_2681	ENSP00000303222.3	Q9Y6C9	MTCH2	mitochondrial carrier homolog pthr10780
	Symbiodinium_transcript_26947	ENSP00000377016.3	P35916	FLT4	tyrosine-protein kinase receptor pthr24416
	Symbiodinium_transcript_2710	ENSP00000264198.3	Q969V5	MUL1	uncharacterized ring zinc finger-containing protein pthr12183
	Symbiodinium_transcript_27187	ENSP00000285735.2	P08134	RHOC	rho family gtpase pthr24072
	Symbiodinium_transcript_27233	ENSP00000296412.8	P11766	ADH5	alcohol dehydrogenase related pthr11695
	Symbiodinium_transcript_2728	ENSP00000156471.5	O60306	AQR	dna2/nam7 helicase family pthr10887
	Symbiodinium_transcript_2732	ENSP00000383232.1	P19440	GGT1	gamma glutamyl transpeptidases pthr11686
	Symbiodinium_transcript_275	ENSP00000262320.3	O15169	AXIN1	regulator of g protein signaling pthr10845
	Symbiodinium_transcript_2763	ENSP00000319096.2	P61225	RAP2B	family not named pthr24070
	Symbiodinium_transcript_27716	ENSP00000293636.1	Q9UNI1	CELA1	family not named pthr24257
	Symbiodinium_transcript_27796	ENSP00000263377.1	O60885	BRD4	falz-related bromodomain-containing proteins pthr22880
	Symbiodinium_transcript_27946	ENSP00000315476.4	Q9NPD3	EXOSC4	ribonuclease ph related pthr11953
	Symbiodinium_transcript_27954	ENSP00000351094.5	Q9NZM1	MYOF	fer-1-like pthr12546
	Symbiodinium_transcript_28	ENSP00000347733.3	Q9Y4A5	TRRAP	ataxia telangiectasia mutated (atm)-related pthr11139
	Symbiodinium_transcript_2801	ENSP00000360683.3	P18031	PTPN1	protein-tyrosine phosphatase pthr19134
	Symbiodinium_transcript_2806	ENSP00000012443.4	P53041	PPP5C	serine/threonine protein phosphatase pthr11668
	Symbiodinium_transcript_2808	ENSP00000331514.2	P63261	ACTG1	actin pthr11937
	Symbiodinium_transcript_28080	ENSP00000347042.5	O95352	ATG7	ubiquitin-activating enzyme e1 pthr10953
	Symbiodinium_transcript_2809	ENSP00000459124.1	P63261	ACTG1	actin pthr11937
	Symbiodinium_transcript_28126	ENSP00000370148.4	Q96S55	WRNIP1	holliday junction dna helicase ruvb-related pthr13779
	Symbiodinium_transcript_2820	ENSP00000368122.1	Q8IU85	CAMK1D	serine/threonine-protein kinase pthr24347
	Symbiodinium_transcript_28246	ENSP00000217246.4	A1Z1Q3	MACROD2	ganglioside induced differentiation associated protein 2-related pthr11106
	Symbiodinium_transcript_2848	ENSP00000380317.2	Q13131	PRKAA1	serine/threonine kinase pthr24343
	Symbiodinium_transcript_28511	ENSP00000256897.4	P51946	CCNH	cyclin pthr10026
	Symbiodinium_transcript_2852	ENSP00000363661.5	P78318	IGBP1	immunoglobulin-binding protein 1 pthr10933
	Symbiodinium_transcript_28658	ENSP00000225964.5	P02452	COL1A1	family not named pthr24023
	Symbiodinium_transcript_28907	ENSP00000239878.4	P61960	UFM1	family not named pthr32399
	Symbiodinium_transcript_28972	ENSP00000351416.4	O75179	ANKRD17	mask protein pthr23206
	Symbiodinium_transcript_28983	ENSP00000262209.4	O75762	TRPA1	family not named pthr24190
	Symbiodinium_transcript_29	ENSP00000347733.3	Q9Y4A5	TRRAP	ataxia telangiectasia mutated (atm)-related pthr11139
	Symbiodinium_transcript_29015	ENSP00000327895.6	P00451	F8	discoidin- cub- egf- laminin - and zinc metalloprotease domain containing pthr10127
	Symbiodinium_transcript_2903	ENSP00000445957.1	P31948	STIP1	tpr repeat containing protein pthr22904
	Symbiodinium_transcript_291	ENSP00000225964.5	P02452	COL1A1	family not named pthr24023
	Symbiodinium_transcript_293	ENSP00000303351.3	P05556	ITGB1	integrin beta subunit pthr10082
	Symbiodinium_transcript_29428	ENSP00000298048.2	Q14680	MELK	serine/threonine kinase pthr24343
	Symbiodinium_transcript_29654	ENSP00000222005.1	Q16543	CDC37	cdc37-related pthr12800
	Symbiodinium_transcript_2967	ENSP00000364145.3	P16118	PFKFB1	6-phosphofructo-2-kinase/fructose-2-6-bisphosphatase pthr10606
	Symbiodinium_transcript_29679	ENSP00000378906.3	P60059	SEC61G	sec61 gamma subunit pthr12309
	Symbiodinium_transcript_2968	ENSP00000384888.3	Q96A33	CCDC47	adipocyte-specific protein 4-related pthr12883
	Symbiodinium_transcript_29717	ENSP00000355863.1	O60260	PARK2	ariadne ring zinc finger pthr11685
	Symbiodinium_transcript_299	ENSP00000244020.3	Q13247	SRSF6	splicing factor- arginine/serine-rich pthr10548
	Symbiodinium_transcript_3001	ENSP00000261233.4	Q9Y616	IRAK3	interleukin-1 receptor-associated kinase pthr24419
	Symbiodinium_transcript_30107	ENSP00000337572.4	Q86XP1	DGKH	diacylglycerol kinase pthr11255
	Symbiodinium_transcript_3015	ENSP00000307786.2	P99999	CYCS	cytochrome c pthr11961
	Symbiodinium_transcript_30244	ENSP00000270142.6	P00441	SOD1	superoxide dismutase [cu-zn]-related pthr10003
	Symbiodinium_transcript_3026	ENSP00000376911.2	Q99538	LGMN	hemoglobinase family member pthr12000
	Symbiodinium_transcript_30277	ENSP00000331487.5	Q8TAT6	NPLOC4	nuclear protein localization 4 pthr12710
	Symbiodinium_transcript_30331	ENSP00000383365.1	Q9NNW7	TXNRD2	disulfide oxidoreductase pthr22912
	Symbiodinium_transcript_304	ENSP00000457411.1	Q14694	USP10	family not named pthr24006
	Symbiodinium_transcript_30404	ENSP00000263187.3	O15457	MSH4	dna mismatch repair muts related proteins pthr11361
	Symbiodinium_transcript_30477	ENSP00000435508.1	P08240	SRPRA	gtpase containing family of signal recognition particle proteins pthr11564
	Symbiodinium_transcript_3049	ENSP00000286091.4	P13667	PDIA4	protein disulfide isomerase pthr18929
	Symbiodinium_transcript_305	ENSP00000457411.1	Q14694	USP10	family not named pthr24006
	Symbiodinium_transcript_3072	ENSP00000402608.2	P31327	CPS1	carbamoyltransferase related pthr11405
	Symbiodinium_transcript_30831	ENSP00000324173.6	P11021	HSPA5	heat shock protein 70kda pthr19375
	Symbiodinium_transcript_3086	ENSP00000359206.3	Q9Y297	BTRC	f-box and wd40 domain protein pthr22844
	Symbiodinium_transcript_3093	ENSP00000354607.3	Q13467	FZD5	frizzled pthr11309
	Symbiodinium_transcript_3106	ENSP00000360270.3	Q96E52	OMA1	oma1 homolog- zinc metallopeptidase pthr22726
	Symbiodinium_transcript_3109	ENSP00000285379.4	P00918	CA2	carbonic anhydrase pthr18952
	Symbiodinium_transcript_312	ENSP00000281092.4	P16591	FER	tyrosine-protein kinase pthr24418
	Symbiodinium_transcript_3136	ENSP00000297185.3	P38646	HSPA9	heat shock protein 70kda pthr19375
	Symbiodinium_transcript_3171	ENSP00000333667.3	P34897	SHMT2	serine hydroxymethyltransferase pthr11680
	Symbiodinium_transcript_31892	ENSP00000387170.3	Q6Y7W6	GIGYF2	grb10 interacting gyf protein pthr14445
	Symbiodinium_transcript_3192	ENSP00000359505.3	Q5VUM1	SDHAF4
	Symbiodinium_transcript_3197	ENSP00000313007.5	P11940	PABPC1	family not named pthr24011
	Symbiodinium_transcript_32062	ENSP00000427151.2	O75179	ANKRD17	mask protein pthr23206
	Symbiodinium_transcript_32084	ENSP00000355315.3	P62891	RPL39	ribosomal protein l39e pthr19970
	Symbiodinium_transcript_32134	ENSP00000360290.4	P54646	PRKAA2	serine/threonine kinase pthr24343
	Symbiodinium_transcript_32145	ENSP00000378403.4	Q96ST3	SIN3A	sin3b-related pthr12346
	Symbiodinium_transcript_3221	ENSP00000349297.5	P49748	ACADVL	electron transport oxidoreductase pthr10909
	Symbiodinium_transcript_32254	ENSP00000323313.7	Q14554	PDIA5	protein disulfide isomerase pthr18929
	Symbiodinium_transcript_3236	ENSP00000216024.2	Q14565	DMC1	reca/rad51/rada dna strand-pairing family member pthr22942
	Symbiodinium_transcript_3256	ENSP00000356409.3	Q9NS18	GLRX2	glutaredoxin pthr10168
	Symbiodinium_transcript_3264	ENSP00000329380.5	P07359	GP1BA	family not named pthr24369
	Symbiodinium_transcript_32696	ENSP00000356771.3	P12259	F5	discoidin- cub- egf- laminin - and zinc metalloprotease domain containing pthr10127
	Symbiodinium_transcript_3270	ENSP00000456051.1	Q6PHR2	ULK3	serine/threonine-protein kinase unc-51-related pthr24348
	Symbiodinium_transcript_3279	ENSP00000309968.3	P78536	ADAM17	adam (a disintegrin and metalloprotease domain) pthr11905
	Symbiodinium_transcript_32869	ENSP00000398181.1	Q6NS38	ALKBH2	family not named pthr31573
	Symbiodinium_transcript_3289	ENSP00000260810.5	Q92547	TOPBP1	dna replication regulator dpb11-related pthr13561
	Symbiodinium_transcript_33171	ENSP00000297185.3	P38646	HSPA9	heat shock protein 70kda pthr19375
	Symbiodinium_transcript_3334	ENSP00000380821.1	Q9H492	MAP1LC3A	microtubule-associated proteins 1a/1b light chain 3-related pthr10969
	Symbiodinium_transcript_33356	ENSP00000312664.5	P42575	CASP2	caspase pthr10454
	Symbiodinium_transcript_3344	ENSP00000355536.5	Q99707	MTR	methyltetrahydrofolate:homocysteine methyltransferase related pthr21091
	Symbiodinium_transcript_33586	ENSP00000348965.4	Q14204	DYNC1H1	dynein heavy chain family protein pthr10676
	Symbiodinium_transcript_33653	ENSP00000321573.6	Q96PD2	DCBLD2	discoidin- cub- egf- laminin - and zinc metalloprotease domain containing pthr10127
	Symbiodinium_transcript_33749	ENSP00000349785.3	Q9BXW4	MAP1LC3C	microtubule-associated proteins 1a/1b light chain 3-related pthr10969
	Symbiodinium_transcript_33807	ENSP00000261799.4	P09619	PDGFRB	tyrosine-protein kinase receptor pthr24416
	Symbiodinium_transcript_3388	ENSP00000226574.4	P19838	NFKB1	nuclear factor nf-kappa-b protein pthr24169
	Symbiodinium_transcript_3400	ENSP00000237596.2	Q13563	PKD2	polycystin-related pthr10877
	Symbiodinium_transcript_34156	ENSP00000356022.4	P04179	SOD2	superoxide dismutase 2 pthr11404
	Symbiodinium_transcript_3418	ENSP00000362012.4	P20073	ANXA7	annexin pthr10502
	Symbiodinium_transcript_343	ENSP00000393762.2	Q9Y6P5	SESN1	p53 regulated pa26 nuclear protein sestrin pthr12474
	Symbiodinium_transcript_3430	ENSP00000311032.4	P42574	CASP3	caspase pthr10454
	Symbiodinium_transcript_344	ENSP00000400475.2	P43403	ZAP70	tyrosine-protein kinase pthr24418
	Symbiodinium_transcript_3448	ENSP00000271308.4	P28066	PSMA5	proteasome subunit alpha/beta pthr11599
	Symbiodinium_transcript_3454	ENSP00000357879.3	P55036	PSMD4	26s proteasome non-atpase regulatory subunit 4 pthr10223
	Symbiodinium_transcript_3455	ENSP00000357879.3	P55036	PSMD4	26s proteasome non-atpase regulatory subunit 4 pthr10223
	Symbiodinium_transcript_34552	ENSP00000355890.3	P07814	EPRS	glutamyl/glutaminyl-trna synthetase pthr10119
	Symbiodinium_transcript_34583	ENSP00000366015.3	O43827	ANGPTL7	fibrinogen and fibronectin pthr19143
	Symbiodinium_transcript_3459	ENSP00000269202.6	Q16820	MEP1B	discoidin- cub- egf- laminin - and zinc metalloprotease domain containing pthr10127
	Symbiodinium_transcript_34604	ENSP00000265713.2	Q92794	KAT6A	histone acetyltransferase pthr10615
	Symbiodinium_transcript_3472	ENSP00000279387.7	P60510	PPP4C	serine/threonine protein phosphatase pthr11668
	Symbiodinium_transcript_34889	ENSP00000324173.6	P11021	HSPA5	heat shock protein 70kda pthr19375
	Symbiodinium_transcript_34964	ENSP00000363191.1	P60602	ROMO1
	Symbiodinium_transcript_35257	ENSP00000263277.2	Q9NZN4	EHD2	eh domain pthr11216
	Symbiodinium_transcript_3528	ENSP00000277541.6	P46531	NOTCH1	family not named pthr24033
	Symbiodinium_transcript_35377	ENSP00000476100.1	Q6ZYL4	GTF2H5
	Symbiodinium_transcript_35614	ENSP00000274764.2	Q96A08	HIST1H2BA	histone h2b pthr23428
	Symbiodinium_transcript_357	ENSP00000297185.3	P38646	HSPA9	heat shock protein 70kda pthr19375
	Symbiodinium_transcript_3571	ENSP00000262865.4	P17213	BPI	bactericidal permeability-increasing (bpi) protein-related pthr10504
	Symbiodinium_transcript_358	ENSP00000262455.6	Q9BS26	ERP44	protein disulfide isomerase pthr18929
	Symbiodinium_transcript_35818	ENSP00000403844.1	O60921	HUS1	mitotic and dna damage checkpoint protein hus1 pthr12900
	Symbiodinium_transcript_3588	ENSP00000417175.1	O95292	VAPB	vesicle-associated membrane protein-associated protein pthr10809
	Symbiodinium_transcript_35896	ENSP00000216181.5	P35579	MYH9	myosin pthr13140
	Symbiodinium_transcript_3597	ENSP00000363092.4	Q13976	PRKG1	cyclic nucleotide-dependent protein kinase pthr24353
	Symbiodinium_transcript_36290	ENSP00000261405.5	P04275	VWF	extracellular matrix glycoprotein related pthr11339
	Symbiodinium_transcript_36299	ENSP00000420429.1	Q14527	HLTF	swi/snf-related matrix-associated actin-dependent regulator of chromatin subfamily-related pthr10799
	Symbiodinium_transcript_36303	ENSP00000452792.1	Q9H611	PIF1	dna helicase-related pthr23274
	Symbiodinium_transcript_36407	ENSP00000378966.4	Q13164	MAPK7	mitogen-activated protein kinase pthr24055
	Symbiodinium_transcript_3642	ENSP00000321239.5	Q96PM5	RCHY1	ring finger and chy zinc finger domain-containing protein 1 pthr21319
	Symbiodinium_transcript_3659	ENSP00000258080.3	O43464	HTRA2	serine protease family s1c htra-related pthr22939
	Symbiodinium_transcript_3666	ENSP00000345494.4	O15162	PLSCR1	phospholipid scramblase-related pthr23248
	Symbiodinium_transcript_3671	ENSP00000456051.1	Q6PHR2	ULK3	serine/threonine-protein kinase unc-51-related pthr24348
	Symbiodinium_transcript_3707	ENSP00000457064.1	P63279	UBE2I	ubiquitin-conjugating enzyme e2 pthr24067
	Symbiodinium_transcript_372	ENSP00000362361.4	P50750	CDK9	cell division protein kinase pthr24056
	Symbiodinium_transcript_37365	ENSP00000363868.3	O95477	ABCA1	atp-binding cassette transporter subfamily a (abca) pthr19229
	Symbiodinium_transcript_3783	ENSP00000373553.5	P61201	COPS2	26s proteasome non-atpase regulatory subunit 11/cop9 signalosome complex subunit 2 pthr10678
	Symbiodinium_transcript_3832	ENSP00000261712.3	O00231	PSMD11	26s proteasome non-atpase regulatory subunit 11/cop9 signalosome complex subunit 2 pthr10678
	Symbiodinium_transcript_38439	ENSP00000374529.5	O75909	CCNK	cyclin pthr10026
	Symbiodinium_transcript_38571	ENSP00000251588.2	Q9H6Q4	NARFL	nitrate- fromate- iron dehydrogenase pthr11615
	Symbiodinium_transcript_3862	ENSP00000411532.1	P11388	TOP2A	dna topoisomerase/gyrase pthr10169
	Symbiodinium_transcript_3879	ENSP00000403885.2	Q86VB7	CD163	lysyl oxidase-related pthr19331
	Symbiodinium_transcript_3883	ENSP00000356520.3	Q08211	DHX9	atp-dependent rna helicase pthr18934
	Symbiodinium_transcript_3885	ENSP00000314030.5	O60884	DNAJA2	family not named pthr24076
	Symbiodinium_transcript_38963	ENSP00000452792.1	Q9H611	PIF1	dna helicase-related pthr23274
	Symbiodinium_transcript_3916	ENSP00000356856.5	Q9UM00	TMCO1	pnas-related pthr20917
	Symbiodinium_transcript_3917	ENSP00000369335.5	Q8NFZ0	FBXO18	uvrd / recb / pcra dna helicase family member pthr11070
	Symbiodinium_transcript_3918	ENSP00000363019.3	P51668	UBE2D1	family not named pthr24068
	Symbiodinium_transcript_392	ENSP00000368710.3	P50749	RASSF2	rassf pthr22738
	Symbiodinium_transcript_39251	ENSP00000462664.1	Q9UNA4	POLI	dna repair polymerase umuc / transferase family member pthr11076
	Symbiodinium_transcript_39342	ENSP00000438689.2	P49748	ACADVL	electron transport oxidoreductase pthr10909
	Symbiodinium_transcript_39358	ENSP00000377091.3	Q9UBZ9	REV1	dna repair polymerase umuc / transferase family member pthr11076
	Symbiodinium_transcript_39638	ENSP00000247178.5	Q6ZNE5	ATG14	family not named pthr32407
	Symbiodinium_transcript_3973	ENSP00000361918.1	Q9UNP9	PPIE	peptidyl-prolyl cis-trans isomerase pthr11071
	Symbiodinium_transcript_39774	ENSP00000307940.5	P13639	EEF2	translation factor pthr23115
	Symbiodinium_transcript_3978	ENSP00000324277.6	Q96LR9	APOLD1	apolipoprotein l pthr14096
	Symbiodinium_transcript_39823	ENSP00000379235.3	Q709C8	VPS13C	vacuolar protein sorting-associated protein (vps13) pthr16166
	Symbiodinium_transcript_39934	ENSP00000402551.2	Q96FW1	OTUB1	ubiquitin thiolesterase protein otub pthr12931
	Symbiodinium_transcript_40	ENSP00000398822.1	P10586	PTPRF	protein-tyrosine phosphatase pthr19134
	Symbiodinium_transcript_4002	ENSP00000379113.1	Q15759	MAPK11	mitogen-activated protein kinase pthr24055
	Symbiodinium_transcript_4018	ENSP00000380414.3	P35659	DEK	dek protein pthr13468
	Symbiodinium_transcript_4038	ENSP00000349863.3	P78362	SRPK2	mitogen-activated protein kinase pthr24055
	Symbiodinium_transcript_40469	ENSP00000385393.1	Q99757	TXN2	thioredoxin pthr10438
	Symbiodinium_transcript_4058	ENSP00000360290.4	P54646	PRKAA2	serine/threonine kinase pthr24343
	Symbiodinium_transcript_4078	ENSP00000396067.2	Q8TDY2	RB1CC1	cgthba protein (-14 gene protein) pthr13222
	Symbiodinium_transcript_4105	ENSP00000419449.1	P41567	EIF1	eukaryotic translation initiation factor sui1 pthr10388
	Symbiodinium_transcript_4106	ENSP00000419449.1	P41567	EIF1	eukaryotic translation initiation factor sui1 pthr10388
	Symbiodinium_transcript_4114	ENSP00000329127.5	P24723	PRKCH	protein kinase c pthr24357
	Symbiodinium_transcript_41195	ENSP00000364204.3	Q9BXM7	PINK1	serine/threonine protein kinase pthr22972
	Symbiodinium_transcript_41223	ENSP00000348645.4	A1KZ92	PXDNL	oxidase/peroxidase pthr11475
	Symbiodinium_transcript_4129	ENSP00000355065.2	Q9UBV4	WNT16	wnt related pthr12027
	Symbiodinium_transcript_4142	ENSP00000252804.4	Q92626	PXDN	oxidase/peroxidase pthr11475
	Symbiodinium_transcript_415	ENSP00000409081.1	Q96CW1	AP2M1	clathrin coat assembly protein pthr11998
	Symbiodinium_transcript_4163	ENSP00000223321.4	P25787	PSMA2	proteasome subunit alpha/beta pthr11599
	Symbiodinium_transcript_4165	ENSP00000433684.1	Q8IWQ3	BRSK2	serine/threonine kinase pthr24343
	Symbiodinium_transcript_4173	ENSP00000454207.1	Q13114	TRAF3	tnf receptor associated factor pthr10131
	Symbiodinium_transcript_4178	ENSP00000344798.4	P07949	RET	tyrosine-protein kinase receptor pthr24416
	Symbiodinium_transcript_4180	ENSP00000324173.6	P11021	HSPA5	heat shock protein 70kda pthr19375
	Symbiodinium_transcript_4277	ENSP00000380189.3	P27918	CFP	properdin pthr22906
	Symbiodinium_transcript_428	ENSP00000340391.3	Q96AC1	FERMT2	family not named pthr16160
	Symbiodinium_transcript_4320	ENSP00000383931.1	P40197	GP5	family not named pthr24373
	Symbiodinium_transcript_4323	ENSP00000369411.3	P40938	RFC3	replication factor c / dna polymerase iii gamma-tau subunit pthr11669
	Symbiodinium_transcript_4346	ENSP00000353393.4	P00451	F8	discoidin- cub- egf- laminin - and zinc metalloprotease domain containing pthr10127
	Symbiodinium_transcript_4354	ENSP00000403474.2	P22303	ACHE	carboxylesterase pthr11559
	Symbiodinium_transcript_4355	ENSP00000313397.4	Q9UBC3	DNMT3B	dna (cytosine-5-)-methyltransferase 3-related pthr23068
	Symbiodinium_transcript_4390	ENSP00000242776.3	O00148	DDX39A	family not named pthr24031
	Symbiodinium_transcript_4396	ENSP00000354476.4	Q12772	SREBF2	sterol regulatory element-binding protein pthr12565
	Symbiodinium_transcript_4407	ENSP00000319052.3	Q12798	CETN1	calcium binding protein pthr23050
	Symbiodinium_transcript_441	ENSP00000386238.3	Q9Y376	CAB39	calcium-binding protein 39-related pthr10182
	Symbiodinium_transcript_4417	ENSP00000361658.2	Q5SRE5	NUP188	family not named pthr31431
	Symbiodinium_transcript_4437	ENSP00000278100.6	Q9P287	BCCIP	cdk inhibitor p21 binding protein pthr13261
	Symbiodinium_transcript_4438	ENSP00000276416.6	Q9NQY0	BIN3	bridging integrator pthr10321
	Symbiodinium_transcript_4465	ENSP00000411532.1	P11388	TOP2A	dna topoisomerase/gyrase pthr10169
	Symbiodinium_transcript_4522	ENSP00000268124.5	P54098	POLG	dna polymerase subunit gamma-1 pthr10267
	Symbiodinium_transcript_4555	ENSP00000219919.4	O43315	AQP9	aquaporin transporter pthr19139
	Symbiodinium_transcript_458	ENSP00000467252.1	A1L4H1	SSC5D	lysyl oxidase-related pthr19331
	Symbiodinium_transcript_459	ENSP00000347427.6	Q8N4C8	MINK1	mitogen-activated kinase kinase kinase pthr24361
	Symbiodinium_transcript_4609	ENSP00000416123.2	Q5UIP0	RIF1	telomere-associated protein (rif1) pthr22928
	Symbiodinium_transcript_4620	ENSP00000216181.5	P35579	MYH9	myosin pthr13140
	Symbiodinium_transcript_4639	ENSP00000381068.3	O14733	MAP2K7	mapkk/mekk pthr24360
	Symbiodinium_transcript_4646	ENSP00000349960.4	P60709	ACTB	actin pthr11937
	Symbiodinium_transcript_4648	ENSP00000359306.4	Q8N6T3	ARFGAP1	centaurin/arf pthr23180
	Symbiodinium_transcript_4655	ENSP00000377846.3	P08243	ASNS	asparagine synthetase pthr11772
	Symbiodinium_transcript_4659	ENSP00000325690.3	Q86X55	CARM1	protein arginine n-methyltransferase pthr11006
	Symbiodinium_transcript_466	ENSP00000358651.1	P08134	RHOC	rho family gtpase pthr24072
	Symbiodinium_transcript_4663	ENSP00000431872.1	P13693	TPT1	translationally controlled tumor protein-related pthr11991
	Symbiodinium_transcript_4696	ENSP00000216117.8	P09601	HMOX1	heme oxygenase pthr10720
	Symbiodinium_transcript_479	ENSP00000264658.6	Q96IG2	FBXL20	f-box/leucine rich repeat protein pthr23125
	Symbiodinium_transcript_4809	ENSP00000362469.3	Q9NY64	SLC2A8	family not named pthr24063
	Symbiodinium_transcript_4815	ENSP00000295901.4	Q15008	PSMD6	26s protesome subunit 6 pthr14145
	Symbiodinium_transcript_4829	ENSP00000221138.4	P62714	PPP2CB	serine/threonine protein phosphatase pthr11668
	Symbiodinium_transcript_4847	ENSP00000369187.1	Q9NS56	TOPORS	topoisomerase 1-binding ring finger-related pthr12456
	Symbiodinium_transcript_4854	ENSP00000384886.1	P13284	IFI30	gamma-interferon inducible lysosomal thiol reductase (gilt) pthr13234
	Symbiodinium_transcript_486	ENSP00000427757.1	P08631	HCK
	Symbiodinium_transcript_4867	ENSP00000407818.2	P62068	USP46	family not named pthr24006
	Symbiodinium_transcript_4870	ENSP00000364860.3	Q01974	ROR2	tyrosine-protein kinase receptor pthr24416
	Symbiodinium_transcript_4874	ENSP00000329380.5	P07359	GP1BA	family not named pthr24369
	Symbiodinium_transcript_4881	ENSP00000290949.3	P61421	ATP6V0D1	vacuolar atp synthase subunit ac39 pthr11028
	Symbiodinium_transcript_4887	ENSP00000351777.6	P55072	VCP	aaa-family atpase pthr23077
	Symbiodinium_transcript_489	ENSP00000359512.4	Q9H0R5	GBP3	guanylate binding protein pthr10751
	Symbiodinium_transcript_4897	ENSP00000307235.3	Q9NZJ5	EIF2AK3	eukaryotic translation initiation factor 2-alpha kinase (eif2-alpha kinase)-related pthr11042
	Symbiodinium_transcript_4899	ENSP00000225964.5	P02452	COL1A1	family not named pthr24023
	Symbiodinium_transcript_4906	ENSP00000357981.3	P25774	CTSS	cysteine protease family c1-related pthr12411
	Symbiodinium_transcript_4910	ENSP00000331983.6	Q5VZK9	CARMIL1	family not named pthr24112
	Symbiodinium_transcript_4920	ENSP00000265462.4	P30044	PRDX5	peroxiredoxin pthr10430
	Symbiodinium_transcript_4966	ENSP00000356399.4	P08603	CFH	complement component-related sushi domain-containing pthr19325
	Symbiodinium_transcript_498	ENSP00000241052.4	P04040	CAT	catalase pthr11465
	Symbiodinium_transcript_4986	ENSP00000263274.6	P18858	LIG1	dna ligase pthr10459
	Symbiodinium_transcript_4987	ENSP00000258080.3	O43464	HTRA2	serine protease family s1c htra-related pthr22939
	Symbiodinium_transcript_4993	ENSP00000464359.1	P19105	MYL12A	myosin regulatory light chain 2 pthr23049
	Symbiodinium_transcript_4999	ENSP00000379249.3	O14965	AURKA	serine/threonine-protein kinase ial-related pthr24350
	Symbiodinium_transcript_5021	ENSP00000295633.3	Q12841	FSTL1	follistatin-related pthr10913
	Symbiodinium_transcript_5023	ENSP00000340679.5	O60658	PDE8A	cyclic nucleotide phosphodiesterase pthr11347
	Symbiodinium_transcript_5044	ENSP00000356418.1	Q9Y5K5	UCHL5	ubiquitin carboxyl-terminal hydrolase pthr10589
	Symbiodinium_transcript_5066	ENSP00000314420.4	O15534	PER1	period circadian protein pthr11269
	Symbiodinium_transcript_507	ENSP00000365730.3	Q9Y6E0	STK24	mitogen-activated kinase kinase kinase pthr24361
	Symbiodinium_transcript_5092	ENSP00000267814.9	Q00796	SORD	alcohol dehydrogenase related pthr11695
	Symbiodinium_transcript_5098	ENSP00000230658.7	P61371	ISL1	family not named pthr24204
	Symbiodinium_transcript_5120	ENSP00000383996.3	Q9Y5P4	COL4A3BP	glycolipid transfer protein-related pthr10219
	Symbiodinium_transcript_514	ENSP00000386238.3	Q9Y376	CAB39	calcium-binding protein 39-related pthr10182
	Symbiodinium_transcript_5196	ENSP00000285930.3	P15121	AKR1B1	aldo/keto reductase pthr11732
	Symbiodinium_transcript_522	ENSP00000472929.1	P15498	VAV1	rho guanine exchange factor-related pthr22826
	Symbiodinium_transcript_5243	ENSP00000348089.5	Q03468	ERCC6	swi/snf-related matrix-associated actin-dependent regulator of chromatin subfamily-related pthr10799
	Symbiodinium_transcript_5281	ENSP00000349577.6	O43272	PRODH
	Symbiodinium_transcript_5305	ENSP00000366488.2	P22612	PRKACG	cyclic nucleotide-dependent protein kinase pthr24353
	Symbiodinium_transcript_5357	ENSP00000353032.7	Q99571	P2RX4	p2x purinoceptor pthr10125
	Symbiodinium_transcript_5361	ENSP00000413812.2	Q76MJ5	ERN2
	Symbiodinium_transcript_5369	ENSP00000301788.7	P62487	POLR2G	dna-directed rna polymerase ii- iii pthr12709
	Symbiodinium_transcript_5394	ENSP00000381191.2	P35611	ADD1	adducin pthr10672
	Symbiodinium_transcript_5432	ENSP00000225388.3	Q7Z417	NUFIP2
	Symbiodinium_transcript_5435	ENSP00000245907.4	P01024	C3	macroglobulin/complement pthr11412
	Symbiodinium_transcript_5436	ENSP00000303522.4	P25103	TACR1	g-protein coupled receptor pthr24242
	Symbiodinium_transcript_5461	ENSP00000217188.1	Q9H3Y6	SRMS	tyrosine-protein kinase pthr24418
	Symbiodinium_transcript_5462	ENSP00000264433.6	Q9P278	FNIP2	uncharacterized pthr21634
	Symbiodinium_transcript_5468	ENSP00000481635.1	O00124	UBXN8
	Symbiodinium_transcript_5490	ENSP00000307156.4	P55268	LAMB2	family not named pthr10574
	Symbiodinium_transcript_550	ENSP00000378920.2	Q9BXS9	SLC26A6	sulfate transporter pthr11814
	Symbiodinium_transcript_5551	ENSP00000262306.7	Q15370	TCEB2	transcription elongation factor b polypeptide 2 pthr13248
	Symbiodinium_transcript_5565	ENSP00000384211.1	Q14997	PSME4	family not named pthr32170
	Symbiodinium_transcript_5605	ENSP00000348998.4	Q96LR9	APOLD1	apolipoprotein l pthr14096
	Symbiodinium_transcript_5625	ENSP00000229416.6	P48506	GCLC	glutamate cysteine ligase pthr11164
	Symbiodinium_transcript_5627	ENSP00000306124.3	Q02156	PRKCE	protein kinase c pthr24357
	Symbiodinium_transcript_5656	ENSP00000393316.2	Q9H3N1	TMX1	protein disulfide isomerase pthr18929
	Symbiodinium_transcript_5672	ENSP00000355607.4	O15228	GNPAT	glycerol-3-phosphate acyltransferase pthr12563
	Symbiodinium_transcript_5677	ENSP00000324173.6	P11021	HSPA5	heat shock protein 70kda pthr19375
	Symbiodinium_transcript_5709	ENSP00000316032.7	P52948	NUP98
	Symbiodinium_transcript_572	ENSP00000008527.5	Q16526	CRY1	cryptochrome pthr11455
	Symbiodinium_transcript_5727	ENSP00000433146.1	Q96K76	USP47	family not named pthr24006
	Symbiodinium_transcript_5747	ENSP00000378966.4	Q13164	MAPK7	mitogen-activated protein kinase pthr24055
	Symbiodinium_transcript_5777	ENSP00000452419.1	P34897	SHMT2	serine hydroxymethyltransferase pthr11680
	Symbiodinium_transcript_58	ENSP00000419438.1	Q8NF50	DOCK8	dedicator of cytokinesis (dock) pthr23317
	Symbiodinium_transcript_5813	ENSP00000321239.5	Q96PM5	RCHY1	ring finger and chy zinc finger domain-containing protein 1 pthr21319
	Symbiodinium_transcript_5827	ENSP00000346217.4	Q9H4L7	SMARCAD1	swi/snf-related matrix-associated actin-dependent regulator of chromatin subfamily-related pthr10799
	Symbiodinium_transcript_5846	ENSP00000356410.3	Q9NS18	GLRX2	glutaredoxin pthr10168
	Symbiodinium_transcript_5849	ENSP00000226760.1	O76024	WFS1	wolframin pthr13098
	Symbiodinium_transcript_5865	ENSP00000298910.7	Q5S007	LRRK2	leucine-rich repeat-containing protein pthr23155
	Symbiodinium_transcript_5867	ENSP00000344220.4	O15530	PDPK1	akt-related serine/threonine-protein kinase pthr24352
	Symbiodinium_transcript_5903	ENSP00000261402.2	O60285	NUAK1	serine/threonine kinase pthr24343
	Symbiodinium_transcript_5917	ENSP00000228606.4	O15528	CYP27B1	family not named pthr24291
	Symbiodinium_transcript_5938	ENSP00000351416.4	O75179	ANKRD17	mask protein pthr23206
	Symbiodinium_transcript_5939	ENSP00000233545.2	P39210	MPV17	peroxisomal membrane protein 2- pxmp2 (mpv17) pthr11266
	Symbiodinium_transcript_5974	ENSP00000381023.1	O94759	TRPM2	transient receptor potential cation channel- subfamily m- member 6 pthr13800
	Symbiodinium_transcript_602	ENSP00000261623.3	P13498	CYBA	family not named pthr15168
	Symbiodinium_transcript_604	ENSP00000299767.4	P14625	HSP90B1	heat shock protein 90 pthr11528
	Symbiodinium_transcript_6066	ENSP00000379189.1	O75376	NCOR1	nuclear receptor co-repressor related (ncor) pthr13992
	Symbiodinium_transcript_6082	ENSP00000356972.3	O75306	NDUFS2	nadh-ubiquinone oxidoreductase 49 kda subunit pthr11993
	Symbiodinium_transcript_6092	ENSP00000300093.4	P53350	PLK1	serine/threonine-protein kinase plk pthr24345
	Symbiodinium_transcript_6109	ENSP00000363097.2	Q13976	PRKG1	cyclic nucleotide-dependent protein kinase pthr24353
	Symbiodinium_transcript_6119	ENSP00000277541.6	P46531	NOTCH1	family not named pthr24033
	Symbiodinium_transcript_6124	ENSP00000347942.3	P07949	RET	tyrosine-protein kinase receptor pthr24416
	Symbiodinium_transcript_6126	ENSP00000156471.5	O60306	AQR	dna2/nam7 helicase family pthr10887
	Symbiodinium_transcript_6161	ENSP00000332591.3	P49146	NPY2R	g-protein coupled receptor pthr24242
	Symbiodinium_transcript_6168	ENSP00000055077.3	P35250	RFC2	replication factor c / dna polymerase iii gamma-tau subunit pthr11669
	Symbiodinium_transcript_6214	ENSP00000414066.2	Q9NRP4	SDHAF3	dc11 (acn9 homolog) pthr13137
	Symbiodinium_transcript_6220	ENSP00000345895.3	Q9UKX7	NUP50	nucleoporin 50 pthr13118
	Symbiodinium_transcript_6236	ENSP00000308938.9	P00747	PLG	family not named pthr24259
	Symbiodinium_transcript_6260	ENSP00000300289.5	P30101	PDIA3	protein disulfide isomerase pthr18929
	Symbiodinium_transcript_6261	ENSP00000265563.8	P13861	PRKAR2A	camp-dependent protein kinase regulatory chain pthr11635
	Symbiodinium_transcript_6267	ENSP00000398644.2	Q9Y5A7	NUB1	nedd8 ultimate buster-1 (bs4 protein) pthr12948
	Symbiodinium_transcript_6284	ENSP00000355854.2	Q96M98	PACRG	parkin coregulated gene protein (park2 coregulated) pthr21207
	Symbiodinium_transcript_6303	ENSP00000219252.4	P19387	POLR2C	dna-directed rna polymerase pthr11800
	Symbiodinium_transcript_6341	ENSP00000295119.4	Q8NFH5	NUP35	family not named pthr21527
	Symbiodinium_transcript_6350	ENSP00000373239.3	Q9BXS9	SLC26A6	sulfate transporter pthr11814
	Symbiodinium_transcript_638	ENSP00000009180.4	P21926	CD9	tetraspanin pthr19282
	Symbiodinium_transcript_6398	ENSP00000356022.4	P04179	SOD2	superoxide dismutase 2 pthr11404
	Symbiodinium_transcript_641	ENSP00000328023.5	P08240	SRPRA	gtpase containing family of signal recognition particle proteins pthr11564
	Symbiodinium_transcript_6447	ENSP00000274793.7	Q13093	PLA2G7	platelet-activating factor acetylhydrolase pthr10272
	Symbiodinium_transcript_648	ENSP00000304408.3	P02461	COL3A1	family not named pthr24023
	Symbiodinium_transcript_654	ENSP00000367715.3	Q9UHG0	DCDC2	doublecortin domain containing 2 pthr23004
	Symbiodinium_transcript_6565	ENSP00000272190.8	P00797	REN	aspartyl proteases pthr13683
	Symbiodinium_transcript_66	ENSP00000374274.4	A1L4H1	SSC5D	lysyl oxidase-related pthr19331
	Symbiodinium_transcript_6613	ENSP00000264451.6	Q6PML9	SLC30A9	huel-cation transporter pthr13414
	Symbiodinium_transcript_6673	ENSP00000321239.5	Q96PM5	RCHY1	ring finger and chy zinc finger domain-containing protein 1 pthr21319
	Symbiodinium_transcript_6711	ENSP00000274764.2	Q96A08	HIST1H2BA	histone h2b pthr23428
	Symbiodinium_transcript_6722	ENSP00000262971.1	Q8N2W9	PIAS4	zinc finger miz domain-containing protein pthr10782
	Symbiodinium_transcript_6759	ENSP00000258737.7	P63000	RAC1	rho family gtpase pthr24072
	Symbiodinium_transcript_6769	ENSP00000363097.2	Q13976	PRKG1	cyclic nucleotide-dependent protein kinase pthr24353
	Symbiodinium_transcript_6844	ENSP00000356051.1	Q5VVQ6	YOD1	hiv-induced protein-7-like protease pthr13312
	Symbiodinium_transcript_6856	ENSP00000037243.2	P60520	GABARAPL2	microtubule-associated proteins 1a/1b light chain 3-related pthr10969
	Symbiodinium_transcript_6871	ENSP00000349823.4	Q9NZC9	SMARCAL1	swi/snf-related matrix-associated actin-dependent regulator of chromatin subfamily-related pthr10799
	Symbiodinium_transcript_6880	ENSP00000325690.3	Q86X55	CARM1	protein arginine n-methyltransferase pthr11006
	Symbiodinium_transcript_6881	ENSP00000457064.1	P63279	UBE2I	ubiquitin-conjugating enzyme e2 pthr24067
	Symbiodinium_transcript_693	ENSP00000361947.3	Q13310	PABPC4	family not named pthr24011
	Symbiodinium_transcript_697	ENSP00000362469.3	Q9NY64	SLC2A8	family not named pthr24063
	Symbiodinium_transcript_7	ENSP00000261609.7	O95714	HERC2	hect domain ubiquitin-protein ligase pthr11254
	Symbiodinium_transcript_700	ENSP00000277541.6	P46531	NOTCH1	family not named pthr24033
	Symbiodinium_transcript_7009	ENSP00000380904.3	P05423	POLR3D	dna-directed rna polymerase iii pthr13408
	Symbiodinium_transcript_7010	ENSP00000337853.5	Q9Y4K3	TRAF6	tnf receptor associated factor pthr10131
	Symbiodinium_transcript_703	ENSP00000233027.5	P51957	NEK4	mitogen-activated kinase kinase kinase pthr24361
	Symbiodinium_transcript_7059	ENSP00000328641.7	P46736	BRCC3	eukaryotic translation initiation factor 3 -related pthr10410
	Symbiodinium_transcript_7077	ENSP00000247668.2	Q12933	TRAF2	tnf receptor associated factor pthr10131
	Symbiodinium_transcript_7114	ENSP00000311857.3	P17706	PTPN2	protein-tyrosine phosphatase pthr19134
	Symbiodinium_transcript_7130	ENSP00000418401.1	Q9Y5M8	SRPRB	signal recognition particle receptor beta subunit related pthr19326
	Symbiodinium_transcript_714	ENSP00000355279.4	Q9UIV1	CNOT7	ccr4-not transcription complex subunit pthr10797
	Symbiodinium_transcript_715	ENSP00000355279.4	Q9UIV1	CNOT7	ccr4-not transcription complex subunit pthr10797
	Symbiodinium_transcript_717	ENSP00000433146.1	Q96K76	USP47	family not named pthr24006
	Symbiodinium_transcript_7171	ENSP00000355854.2	Q96M98	PACRG	parkin coregulated gene protein (park2 coregulated) pthr21207
	Symbiodinium_transcript_7178	ENSP00000425976.1	Q9BT78	COPS4	26s proteasome non-atpase regulatory subunit 12/cop9 signalosome complex subunit 4 pthr10855
	Symbiodinium_transcript_7183	ENSP00000429744.1	Q13188	STK3	mitogen-activated kinase kinase kinase pthr24361
	Symbiodinium_transcript_720	ENSP00000264424.8	Q02153	GUCY1B3	adenylate and guanylate cyclases pthr11920
	Symbiodinium_transcript_7229	ENSP00000346493.5	Q13163	MAP2K5	mapkk/mekk pthr24360
	Symbiodinium_transcript_7239	ENSP00000354927.3	Q99759	MAP3K3	mapkk/mekk pthr24360
	Symbiodinium_transcript_728	ENSP00000433531.1	P57103	SLC8A3	sodium/calcium exchanger pthr11878
	Symbiodinium_transcript_73	ENSP00000418442.1	Q8IWU5	SULF2	arylsulfatase pthr10342
	Symbiodinium_transcript_7316	ENSP00000337853.5	Q9Y4K3	TRAF6	tnf receptor associated factor pthr10131
	Symbiodinium_transcript_7317	ENSP00000337853.5	Q9Y4K3	TRAF6	tnf receptor associated factor pthr10131
	Symbiodinium_transcript_736	ENSP00000438886.2	Q96JB5	CDK5RAP3	cdk5 regulatory subunit-associated protein 3 pthr14894
	Symbiodinium_transcript_7375	ENSP00000289382.3	Q9UKZ1	CNOT11	uncharacterized pthr15975
	Symbiodinium_transcript_7385	ENSP00000457733.1	Q6NUK1	SLC25A24	family not named pthr24089
	Symbiodinium_transcript_7386	ENSP00000325377.3	Q9C0J8	WDR33	wd40 repeat protein pthr22836
	Symbiodinium_transcript_741	ENSP00000360373.5	Q13620	CUL4B	cullin pthr11932
	Symbiodinium_transcript_7411	ENSP00000376800.3	P58546	MTPN	family not named pthr24152
	Symbiodinium_transcript_7415	ENSP00000359206.3	Q9Y297	BTRC	f-box and wd40 domain protein pthr22844
	Symbiodinium_transcript_742	ENSP00000360882.3	P20908	COL5A1	family not named pthr24023
	Symbiodinium_transcript_7423	ENSP00000311453.4	O60658	PDE8A	cyclic nucleotide phosphodiesterase pthr11347
	Symbiodinium_transcript_7444	ENSP00000285398.2	P19447	ERCC3	rad25/xp-b dna repair helicase pthr11274
	Symbiodinium_transcript_7477	ENSP00000283195.6	P49792	RANBP2	ran binding protein pthr23138
	Symbiodinium_transcript_7513	ENSP00000377186.3	Q92630	DYRK2	dual specificity protein kinase pthr24058
	Symbiodinium_transcript_753	ENSP00000357057.3	P31415	CASQ1	calsequestrin pthr10033
	Symbiodinium_transcript_7532	ENSP00000308938.9	P00747	PLG	family not named pthr24259
	Symbiodinium_transcript_754	ENSP00000357057.3	P31415	CASQ1	calsequestrin pthr10033
	Symbiodinium_transcript_7546	ENSP00000001008.4	Q02790	FKBP4	peptidyl-prolyl cis-trans isomerase pthr10516
	Symbiodinium_transcript_7567	ENSP00000261245.4	P51948	MNAT1	family not named pthr12683
	Symbiodinium_transcript_7574	ENSP00000243326.4	Q5UIP0	RIF1	telomere-associated protein (rif1) pthr22928
	Symbiodinium_transcript_758	ENSP00000298139.5	Q14191	WRN	dna helicase recq family member pthr13710
	Symbiodinium_transcript_7585	ENSP00000258455.3	P82933	MRPS9	ribosomal protein s9 pthr21569
	Symbiodinium_transcript_76	ENSP00000381567.2	P82094	TMF1	myosin pthr13140
	Symbiodinium_transcript_762	ENSP00000358126.3	Q9NRW7	VPS45	vesicle protein sorting-associated pthr11679
	Symbiodinium_transcript_7642	ENSP00000355205.3	Q9ULG1	INO80	swi/snf-related matrix-associated actin-dependent regulator of chromatin subfamily-related pthr10799
	Symbiodinium_transcript_7684	ENSP00000335203.5	Q9UII2	ATPIF1	atpase inhibitor/5-formyltetrahydrofolate cyclo-ligase pthr23407
	Symbiodinium_transcript_771	ENSP00000365061.5	P07711	CTSL	cysteine protease family c1-related pthr12411
	Symbiodinium_transcript_7755	ENSP00000342026.5	P30041	PRDX6	thioredoxin peroxidase pthr10681
	Symbiodinium_transcript_7769	ENSP00000365816.4	Q6RW13	AGTRAP	family not named pthr32355
	Symbiodinium_transcript_7784	ENSP00000459124.1	P63261	ACTG1	actin pthr11937
	Symbiodinium_transcript_780	ENSP00000217426.2	P23526	AHCY	adenosylhomocysteinase pthr23420
	Symbiodinium_transcript_7848	ENSP00000313007.5	P11940	PABPC1	family not named pthr24011
	Symbiodinium_transcript_7854	ENSP00000366828.4	Q9H1D9	POLR3F	rna polymerase iii (dna directed)- 39kd subunit-related pthr12780
	Symbiodinium_transcript_7856	ENSP00000399501.1	P98161	PKD1	polycystin-related pthr10877
	Symbiodinium_transcript_789	ENSP00000379390.1	Q9BSE4	HERPUD2	family not named pthr12943
	Symbiodinium_transcript_7897	ENSP00000349087.2	Q4ZIN3	TMEM259	membralin/kinetochore protein nuf2 pthr21650
	Symbiodinium_transcript_7919	ENSP00000344798.4	P07949	RET	tyrosine-protein kinase receptor pthr24416
	Symbiodinium_transcript_7924	ENSP00000297268.6	P08123	COL1A2	family not named pthr24023
	Symbiodinium_transcript_794	ENSP00000262039.3	Q8NEB9	PIK3C3	phosphatidylinositol kinase pthr10048
	Symbiodinium_transcript_7959	ENSP00000446252.1	P04179	SOD2	superoxide dismutase 2 pthr11404
	Symbiodinium_transcript_796	ENSP00000434204.1	Q14444	CAPRIN1	gpi-anchored protein p137 pthr22922
	Symbiodinium_transcript_7964	ENSP00000324740.4	P07947	YES1	tyrosine-protein kinase pthr24418
	Symbiodinium_transcript_7966	ENSP00000325377.3	Q9C0J8	WDR33	wd40 repeat protein pthr22836
	Symbiodinium_transcript_797	ENSP00000340329.4	Q14444	CAPRIN1	gpi-anchored protein p137 pthr22922
	Symbiodinium_transcript_799	ENSP00000257770.3	P21589	NT5E	5'-nucleotidase-related pthr11575
	Symbiodinium_transcript_7995	ENSP00000374529.5	O75909	CCNK	cyclin pthr10026
	Symbiodinium_transcript_8004	ENSP00000346300.3	P46109	CRKL	sh2-sh3 adaptor protein-related pthr19969
	Symbiodinium_transcript_803	ENSP00000383231.1	P19440	GGT1	gamma glutamyl transpeptidases pthr11686
	Symbiodinium_transcript_8032	ENSP00000379181.2	P78406	RAE1	mrna export factor and bub3 pthr10971
	Symbiodinium_transcript_805	ENSP00000319052.3	Q12798	CETN1	calcium binding protein pthr23050
	Symbiodinium_transcript_8052	ENSP00000266970.4	P24941	CDK2	cell division protein kinase pthr24056
	Symbiodinium_transcript_8064	ENSP00000366488.2	P22612	PRKACG	cyclic nucleotide-dependent protein kinase pthr24353
	Symbiodinium_transcript_8088	ENSP00000410811.1	Q6PIW4	FIGNL1	aaa atpase pthr23074
	Symbiodinium_transcript_8108	ENSP00000247668.2	Q12933	TRAF2	tnf receptor associated factor pthr10131
	Symbiodinium_transcript_8125	ENSP00000411471.2	Q9NUQ8	ABCF3	atp-binding transport protein-related pthr19211
	Symbiodinium_transcript_8146	ENSP00000215071.4	P48556	PSMD8	26s proteasome non-atpase regulatory subunit 8 pthr12387
	Symbiodinium_transcript_8243	ENSP00000356972.3	O75306	NDUFS2	nadh-ubiquinone oxidoreductase 49 kda subunit pthr11993
	Symbiodinium_transcript_8261	ENSP00000337853.5	Q9Y4K3	TRAF6	tnf receptor associated factor pthr10131
	Symbiodinium_transcript_8299	ENSP00000296161.4	Q8TDB6	DTX3L	deltex pthr12622
	Symbiodinium_transcript_83	ENSP00000353622.4	Q96ST3	SIN3A	sin3b-related pthr12346
	Symbiodinium_transcript_8379	ENSP00000430684.1	O14920	IKBKB	ikb kinase pthr22969
	Symbiodinium_transcript_8380	ENSP00000442460.2	Q13882	PTK6	tyrosine-protein kinase pthr24418
	Symbiodinium_transcript_8423	ENSP00000344798.4	P07949	RET	tyrosine-protein kinase receptor pthr24416
	Symbiodinium_transcript_8473	ENSP00000342007.4	P05177	CYP1A2
	Symbiodinium_transcript_8508	ENSP00000183936.4	P20807	CAPN3	calpain pthr10183
	Symbiodinium_transcript_8512	ENSP00000280155.2	P08913	ADRA2A
	Symbiodinium_transcript_8536	ENSP00000264276.6	Q96Q42	ALS2	regulator of chromosome condensation pthr22870
	Symbiodinium_transcript_857	ENSP00000331288.4	Q86WV6	TMEM173
	Symbiodinium_transcript_8627	ENSP00000298139.5	Q14191	WRN	dna helicase recq family member pthr13710
	Symbiodinium_transcript_8633	ENSP00000025008.5	Q8TDY2	RB1CC1	cgthba protein (-14 gene protein) pthr13222
	Symbiodinium_transcript_8653	ENSP00000262177.4	O75190	DNAJB6	family not named pthr24077
	Symbiodinium_transcript_8663	ENSP00000377652.2	Q15797	SMAD1	smad pthr13703
	Symbiodinium_transcript_8665	ENSP00000351646.5	P31948	STIP1	tpr repeat containing protein pthr22904
	Symbiodinium_transcript_8696	ENSP00000321951.3	Q9BWQ8	FAIM2	bax inhibitor-related pthr23291
	Symbiodinium_transcript_8709	ENSP00000333496.4	Q9NZV8	KCND2	voltage-gated potassium channel pthr11537
	Symbiodinium_transcript_8717	ENSP00000425107.1	O94817	ATG12	autophagy protein 12 pthr13385
	Symbiodinium_transcript_8735	ENSP00000382857.3	Q9Y5T5	USP16	family not named pthr24006
	Symbiodinium_transcript_8809	ENSP00000307272.3	Q8N122	RPTOR	family not named pthr12848
	Symbiodinium_transcript_8817	ENSP00000360709.5	P08238	HSP90AB1	heat shock protein 90 pthr11528
	Symbiodinium_transcript_8818	ENSP00000442479.2	Q8N122	RPTOR	family not named pthr12848
	Symbiodinium_transcript_8822	ENSP00000270142.6	P00441	SOD1	superoxide dismutase [cu-zn]-related pthr10003
	Symbiodinium_transcript_8824	ENSP00000353826.2	P36776	LONP1	atp dependent lon protease family member pthr10046
	Symbiodinium_transcript_8846	ENSP00000489189.1	Q99933	BAG1
	Symbiodinium_transcript_8850	ENSP00000342026.5	P30041	PRDX6	thioredoxin peroxidase pthr10681
	Symbiodinium_transcript_8857	ENSP00000292807.5	Q96CW1	AP2M1	clathrin coat assembly protein pthr11998
	Symbiodinium_transcript_8869	ENSP00000260810.5	Q92547	TOPBP1	dna replication regulator dpb11-related pthr13561
	Symbiodinium_transcript_888	ENSP00000293883.4	Q96S15	WDR24	wd40 repeat family pthr22850
	Symbiodinium_transcript_889	ENSP00000299663.3	Q9ULY5	CLEC4E	c-type lectin superfamily member pthr22802
	Symbiodinium_transcript_8966	ENSP00000216225.8	P62877	RBX1	ring finger pthr11210
	Symbiodinium_transcript_8983	ENSP00000280333.6	Q14185	DOCK1	dedicator of cytokinesis (dock) pthr23317
	Symbiodinium_transcript_9006	ENSP00000297151.4	O95391	SLU7	step ii splicing factor slu7 pthr12942
	Symbiodinium_transcript_9027	ENSP00000376347.1	P62993	GRB2	sh2 domain adaptor protein pthr22820
	Symbiodinium_transcript_9039	ENSP00000279387.7	P60510	PPP4C	serine/threonine protein phosphatase pthr11668
	Symbiodinium_transcript_9082	ENSP00000368100.4	Q92878	RAD50	rad50 pthr18867
	Symbiodinium_transcript_9158	ENSP00000380317.2	Q13131	PRKAA1	serine/threonine kinase pthr24343
	Symbiodinium_transcript_920	ENSP00000400175.1	P61586	RHOA	rho family gtpase pthr24072
	Symbiodinium_transcript_9201	ENSP00000363092.4	Q13976	PRKG1	cyclic nucleotide-dependent protein kinase pthr24353
	Symbiodinium_transcript_921	ENSP00000400175.1	P61586	RHOA	rho family gtpase pthr24072
	Symbiodinium_transcript_922	ENSP00000400175.1	P61586	RHOA	rho family gtpase pthr24072
	Symbiodinium_transcript_9274	ENSP00000302967.3	O15379	HDAC3	histone deacetylase pthr10625
	Symbiodinium_transcript_9340	ENSP00000354518.3	Q96NB3	ZNF830	uncharacterized pthr13278
	Symbiodinium_transcript_9422	ENSP00000363097.2	Q13976	PRKG1	cyclic nucleotide-dependent protein kinase pthr24353
	Symbiodinium_transcript_9447	ENSP00000365693.3	Q9Y3D2	MSRB2	methionine sulfoxide reductase pthr10173
	Symbiodinium_transcript_9507	ENSP00000298139.5	Q14191	WRN	dna helicase recq family member pthr13710
	Symbiodinium_transcript_9517	ENSP00000378859.2	Q13163	MAP2K5	mapkk/mekk pthr24360
	Symbiodinium_transcript_9597	ENSP00000300093.4	P53350	PLK1	serine/threonine-protein kinase plk pthr24345
	Symbiodinium_transcript_9620	ENSP00000278412.2	Q08945	SSRP1	swi/snf-related chromatin binding protein pthr13711
	Symbiodinium_transcript_9645	ENSP00000369127.3	P31689	DNAJA1	family not named pthr24076
	Symbiodinium_transcript_9648	ENSP00000350940.5	Q9NZC9	SMARCAL1	swi/snf-related matrix-associated actin-dependent regulator of chromatin subfamily-related pthr10799
	Symbiodinium_transcript_9680	ENSP00000442539.2	Q9Y6E0	STK24	mitogen-activated kinase kinase kinase pthr24361
	Symbiodinium_transcript_971	ENSP00000317362.3	P42785	PRCP	protease s28 pro-x carboxypeptidase-related pthr11010
	Symbiodinium_transcript_9778	ENSP00000274764.2	Q96A08	HIST1H2BA	histone h2b pthr23428
	Symbiodinium_transcript_9789	ENSP00000292614.5	P52435	POLR2J	dna-directed rna polymerase i-ii-iii pthr13946
	Symbiodinium_transcript_9810	ENSP00000270142.6	P00441	SOD1	superoxide dismutase [cu-zn]-related pthr10003
	Symbiodinium_transcript_9831	ENSP00000261479.4	P60900	PSMA6	proteasome subunit alpha/beta pthr11599
	Symbiodinium_transcript_9834	ENSP00000432807.1	P62875	POLR2L	60s ribosomal protein l32 and dna-directed rna polymerase ii- subunit n pthr23413
	Symbiodinium_transcript_9835	ENSP00000373539.2	Q8WWQ8	STAB2	family not named pthr24038
	Symbiodinium_transcript_9887	ENSP00000348234.4	P17735	TAT	subgroup i aminotransferase related pthr11751
	Symbiodinium_transcript_9919	ENSP00000398007.2	O14936	CASK	membrane-associated guanylate kinase (maguk) pthr23122
	Symbiodinium_transcript_9950	ENSP00000356724.3	Q01740	FMO1	dimethylaniline monooxygenase pthr23023

## Sheet: meta
Apoptosis
	Transcript_1061	ENSP00000343701.6	P52294	KPNA1	importin alpha pthr23316
	Transcript_1196	ENSP00000258080.3	O43464	HTRA2	serine protease family s1c htra-related pthr22939
	Transcript_33	ENSP00000384287.2	Q8WXG6	MADD	map-kinase activating death domain protein (madd)/denn/aex-3(c.elegans) pthr13008
	Transcript_3518	ENSP00000258080.3	O43464	HTRA2	serine protease family s1c htra-related pthr22939
	Transcript_4317	ENSP00000350073.2	Q9UKV3	ACIN1	apoptotic chromatin condensation inducer in the nucleus pthr14127
	Transcript_4567	ENSP00000262710.1	Q9UKV3	ACIN1	apoptotic chromatin condensation inducer in the nucleus pthr14127
	Transcript_4604	ENSP00000263125.5	Q04759	PRKCQ	akt-related serine/threonine-protein kinase pthr24352
	Transcript_517	ENSP00000361725.4	Q14249	ENDOG	endonuclease related pthr13966
	Transcript_5711	ENSP00000258080.3	O43464	HTRA2	serine protease family s1c htra-related pthr22939
Pigment
	Transcript_10561	ENSP00000360709.5	P08238	HSP90AB1	heat shock protein 90 pthr11528
	Transcript_1065	ENSP00000286713.2	P27105	STOM	band 7 protein-related pthr10264
	Transcript_1101	ENSP00000304592.2	P49327	FASN	polyketide synthase-related pthr11712
	Transcript_11204	ENSP00000371236.4	P22102	GART	trifunctional purine biosynthetic protein adenosine-3-related pthr10520
	Transcript_11216	ENSP00000264649.5	Q93050	ATP6V0A1	vacuolar proton atpases pthr11629
	Transcript_11442	ENSP00000449008.1	P49281	SLC11A2	manganese transporter pthr11706
	Transcript_1183	ENSP00000217426.2	P23526	AHCY	adenosylhomocysteinase pthr23420
	Transcript_1184	ENSP00000217426.2	P23526	AHCY	adenosylhomocysteinase pthr23420
	Transcript_1229	ENSP00000217426.2	P23526	AHCY	adenosylhomocysteinase pthr23420
	Transcript_128	ENSP00000418779.1	P13196	ALAS1	class ii aminotransferase/8-amino-7-oxononanoate synthase pthr13693
	Transcript_1287	ENSP00000217426.2	P23526	AHCY	adenosylhomocysteinase pthr23420
	Transcript_1290	ENSP00000246337.4	P06132	UROD	methyltetrahydrofolate:homocysteine methyltransferase related pthr21091
	Transcript_1427	ENSP00000276390.2	P21281	ATP6V1B2	atp synthase pthr15184
	Transcript_1441	ENSP00000276390.2	P21281	ATP6V1B2	atp synthase pthr15184
	Transcript_1449	ENSP00000300026.3	P23284	PPIB	peptidyl-prolyl cis-trans isomerase pthr11071
	Transcript_1486	ENSP00000386284.3	P13716	ALAD	porphobilinogen synthase pthr11458
	Transcript_1494	ENSP00000456059.1	P51159	RAB27A	family not named pthr24073
	Transcript_1515	ENSP00000354388.5	P22102	GART	trifunctional purine biosynthetic protein adenosine-3-related pthr10520
	Transcript_1583	ENSP00000264193.2	P36551	CPOX	coproporphyrinogen iii oxidase	mitochondrial pthr10755
	Transcript_164	ENSP00000418779.1	P13196	ALAS1	class ii aminotransferase/8-amino-7-oxononanoate synthase pthr13693
	Transcript_174	ENSP00000333298.4	P11279	LAMP1	lysosome-associated membrane glycoprotein pthr11506
	Transcript_175	ENSP00000333298.4	P11279	LAMP1	lysosome-associated membrane glycoprotein pthr11506
	Transcript_176	ENSP00000333298.4	P11279	LAMP1	lysosome-associated membrane glycoprotein pthr11506
	Transcript_190	ENSP00000441210.1	P62826	RAN	family not named pthr24071
	Transcript_2193	ENSP00000304592.2	P49327	FASN	polyketide synthase-related pthr11712
	Transcript_2390	ENSP00000217426.2	P23526	AHCY	adenosylhomocysteinase pthr23420
	Transcript_2432	ENSP00000371294.3	O60931	CTNS	cystinosin pthr13131
	Transcript_2972	ENSP00000296424.4	Q9BUT1	BDH2	family not named pthr24321
	Transcript_3444	ENSP00000371261.3	P22102	GART	trifunctional purine biosynthetic protein adenosine-3-related pthr10520
	Transcript_3536	ENSP00000297157.3	Q8TA86	RP9
	Transcript_3810	ENSP00000304592.2	P49327	FASN	polyketide synthase-related pthr11712
	Transcript_400	ENSP00000372326.3	P22830	FECH	ferrochelatase pthr11108
	Transcript_4053	ENSP00000367766.2	Q92834	RPGR	regulator of chromosome condensation pthr22870
	Transcript_4220	ENSP00000216281.7	P07900	HSP90AA1	heat shock protein 90 pthr11528
	Transcript_427	ENSP00000258737.7	P63000	RAC1	rho family gtpase pthr24072
	Transcript_4278	ENSP00000361512.4	P60891	PRPS1	ribose-phosphate pyrophosphokinase pthr10210
	Transcript_4326	ENSP00000297157.3	Q8TA86	RP9
	Transcript_462	ENSP00000419851.1	P49915	GMPS	gmp synthase-related pthr11922
	Transcript_4648	ENSP00000432083.1	P11142	HSPA8	heat shock protein 70kda pthr19375
	Transcript_4741	ENSP00000304592.2	P49327	FASN	polyketide synthase-related pthr11712
	Transcript_4750	ENSP00000217426.2	P23526	AHCY	adenosylhomocysteinase pthr23420
	Transcript_4824	ENSP00000276390.2	P21281	ATP6V1B2	atp synthase pthr15184
	Transcript_4848	ENSP00000304592.2	P49327	FASN	polyketide synthase-related pthr11712
	Transcript_4922	ENSP00000437125.1	P11142	HSPA8	heat shock protein 70kda pthr19375
	Transcript_519	ENSP00000299767.4	P14625	HSP90B1	heat shock protein 90 pthr11528
	Transcript_5250	ENSP00000419851.1	P49915	GMPS	gmp synthase-related pthr11922
	Transcript_578	ENSP00000299767.4	P14625	HSP90B1	heat shock protein 90 pthr11528
	Transcript_6062	ENSP00000264193.2	P36551	CPOX	coproporphyrinogen iii oxidase	mitochondrial pthr10755
	Transcript_6356	ENSP00000371261.3	P22102	GART	trifunctional purine biosynthetic protein adenosine-3-related pthr10520
	Transcript_6485	ENSP00000276390.2	P21281	ATP6V1B2	atp synthase pthr15184
	Transcript_651	ENSP00000432083.1	P11142	HSPA8	heat shock protein 70kda pthr19375
	Transcript_652	ENSP00000386843.3	Q14203	DCTN1	dynactin 1-related microtubule-binding pthr18916
	Transcript_663	ENSP00000300026.3	P23284	PPIB	peptidyl-prolyl cis-trans isomerase pthr11071
	Transcript_6744	ENSP00000367766.2	Q92834	RPGR	regulator of chromosome condensation pthr22870
	Transcript_680	ENSP00000304592.2	P49327	FASN	polyketide synthase-related pthr11712
	Transcript_7028	ENSP00000324173.6	P11021	HSPA5	heat shock protein 70kda pthr19375
	Transcript_7069	ENSP00000304592.2	P49327	FASN	polyketide synthase-related pthr11712
	Transcript_7099	ENSP00000324173.6	P11021	HSPA5	heat shock protein 70kda pthr19375
	Transcript_7291	ENSP00000340466.4	Q14697	GANAB	alpha-glucosidase pthr22762
	Transcript_7499	ENSP00000356290.3	Q6UB35	MTHFD1L	tetrahydrofolate dehydrogenase/cyclohydrolase family member pthr10025
	Transcript_7518	ENSP00000442820.1	P23526	AHCY	adenosylhomocysteinase pthr23420
	Transcript_7547	ENSP00000371261.3	P22102	GART	trifunctional purine biosynthetic protein adenosine-3-related pthr10520
	Transcript_7571	ENSP00000318868.3	P34896	SHMT1	serine hydroxymethyltransferase pthr11680
	Transcript_7874	ENSP00000304592.2	P49327	FASN	polyketide synthase-related pthr11712
	Transcript_7990	ENSP00000342951.3	Q93050	ATP6V0A1	vacuolar proton atpases pthr11629
	Transcript_8473	ENSP00000354855.3	Q14494	NFE2L1	family not named pthr24411
	Transcript_8669	ENSP00000307387.3	Q8WUM4	PDCD6IP	pcd6 interacting protein-related pthr23030
	Transcript_8702	ENSP00000361965.4	P00813	ADA	adenosine deaminase pthr11409
	Transcript_876	ENSP00000276390.2	P21281	ATP6V1B2	atp synthase pthr15184
	Transcript_8956	ENSP00000246337.4	P06132	UROD	methyltetrahydrofolate:homocysteine methyltransferase related pthr21091
	Transcript_9133	ENSP00000295598.5	P05023	ATP1A1	family not named pthr24093
	Transcript_9189	ENSP00000304292.3	Q96NW4	ANKRD27	family not named pthr24170
	Transcript_9200	ENSP00000299767.4	P14625	HSP90B1	heat shock protein 90 pthr11528
	Transcript_939	ENSP00000286713.2	P27105	STOM	band 7 protein-related pthr10264
	Transcript_9394	ENSP00000300289.5	P30101	PDIA3	protein disulfide isomerase pthr18929
	Transcript_9671	ENSP00000304592.2	P49327	FASN	polyketide synthase-related pthr11712
	Transcript_9700	ENSP00000367766.2	Q92834	RPGR	regulator of chromosome condensation pthr22870
	Transcript_9839	ENSP00000299767.4	P14625	HSP90B1	heat shock protein 90 pthr11528
	Transcript_9977	ENSP00000264193.2	P36551	CPOX	coproporphyrinogen iii oxidase	mitochondrial pthr10755
Stress
	Transcript_10023	ENSP00000470004.1	P39019	RPS19	40s ribosomal protein s19 pthr11710
	Transcript_10075	ENSP00000337053.4	Q9UBV2	SEL1L	sel-1-like protein pthr11102
	Transcript_1008	ENSP00000456970.1	P14618	PKM	pyruvate kinase pthr11817
	Transcript_10088	ENSP00000383981.3	P62979	RPS27A	ubiquitin pthr10666
	Transcript_10128	ENSP00000229239.5	P04406	GAPDH	glyceraldehyde 3-phosphate dehydrogenase pthr10836
	Transcript_10135	ENSP00000339730.2	P35443	THBS4	thrombospondin pthr10199
	Transcript_102	ENSP00000264705.3	P27708	CAD	carbamoyltransferase related pthr11405
	Transcript_1020	ENSP00000349577.6	O43272	PRODH
	Transcript_10221	ENSP00000383979.1	Q5FWF4	ZRANB3	swi/snf-related matrix-associated actin-dependent regulator of chromatin subfamily-related pthr10799
	Transcript_10231	ENSP00000443101.1	O14983	ATP2A1	family not named pthr24093
	Transcript_10289	ENSP00000369127.3	P31689	DNAJA1	family not named pthr24076
	Transcript_10353	ENSP00000297268.6	P08123	COL1A2	family not named pthr24023
	Transcript_10405	ENSP00000474725.1	Q969H0	FBXW7	f-box and wd40 domain protein pthr22844
	Transcript_10446	ENSP00000262803.4	Q92900	UPF1
	Transcript_10465	ENSP00000347445.4	Q96EY1	DNAJA3	family not named pthr24076
	Transcript_10512	ENSP00000264705.3	P27708	CAD	carbamoyltransferase related pthr11405
	Transcript_10529	ENSP00000267814.9	Q00796	SORD	alcohol dehydrogenase related pthr11695
	Transcript_10561	ENSP00000360709.5	P08238	HSP90AB1	heat shock protein 90 pthr11528
	Transcript_10630	ENSP00000331260.2	Q8N142	ADSSL1	adenylosuccinate synthetase pthr11846
	Transcript_10678	ENSP00000385659.1	P62979	RPS27A	ubiquitin pthr10666
	Transcript_10692	ENSP00000361446.3	O14802	POLR3A	dna-directed rna polymerase pthr19376
	Transcript_1077	ENSP00000363641.5	P10599	TXN	thioredoxin pthr10438
	Transcript_1082	ENSP00000320758.6	P29475	NOS1	flavodoxin-related pthr19384
	Transcript_10822	ENSP00000367527.2	Q96SD1	DCLRE1C	dna cross-link repair protein pso2/snm1-related pthr23240
	Transcript_10825	ENSP00000380239.1	P36639	NUDT1
	Transcript_10911	ENSP00000264705.3	P27708	CAD	carbamoyltransferase related pthr11405
	Transcript_10979	ENSP00000358335.3	O43318	MAP3K7	mitogen-activated protein kinase kinase kinase 7-related pthr26392
	Transcript_1098	ENSP00000368565.3	Q99543	DNAJC2	dnaj homolog subfamily c member pthr24078
	Transcript_11	ENSP00000371341.2	Q07912	TNK2	tyrosine-protein kinase pthr24418
	Transcript_1100	ENSP00000244020.3	Q13247	SRSF6	splicing factor	arginine/serine-rich pthr10548
	Transcript_11009	ENSP00000386537.1	Q6Y7W6	GIGYF2	grb10 interacting gyf protein pthr14445
	Transcript_1109	ENSP00000373620.3	P10809	HSPD1	chaperonin pthr11353
	Transcript_111	ENSP00000361263.2	Q13905	RAPGEF1	guanine nucleotide exchange factor pthr23113
	Transcript_1110	ENSP00000362469.3	Q9NY64	SLC2A8	family not named pthr24063
	Transcript_11111	ENSP00000406602.2	Q06609	RAD51	reca/rad51/rada dna strand-pairing family member pthr22942
	Transcript_11114	ENSP00000340385.5	Q9H078	CLPB	atp-dependent clp protease pthr11638
	Transcript_11118	ENSP00000462495.1	P62195	PSMC5	26s protease regulatory subunit pthr23073
	Transcript_1114	ENSP00000318297.5	Q9Y265	RUVBL1	ruvb-related reptin and pontin pthr11093
	Transcript_11191	ENSP00000254322.1	P25685	DNAJB1	family not named pthr24077
	Transcript_11234	ENSP00000368066.3	Q9UJM8	HAO1	(s)-2-hydroxy-acid oxidase-related pthr10578
	Transcript_11241	ENSP00000359478.4	Q92887	ABCC2	family not named pthr24223
	Transcript_1127	ENSP00000383231.1	P19440	GGT1	gamma glutamyl transpeptidases pthr11686
	Transcript_11281	ENSP00000363614.3	P35914	HMGCL	homocitrate synthase-related pthr10277
	Transcript_11312	ENSP00000368066.3	Q9UJM8	HAO1	(s)-2-hydroxy-acid oxidase-related pthr10578
	Transcript_11331	ENSP00000359799.5	Q9UDY4	DNAJB4	family not named pthr24077
	Transcript_115	ENSP00000233072.5	P31327	CPS1	carbamoyltransferase related pthr11405
	Transcript_1152	ENSP00000229595.5	Q9Y294	ASF1A	anti-silencing protein 1 pthr12040
	Transcript_11526	ENSP00000345195.5	Q9UHD9	UBQLN2	ubiquilin pthr10677
	Transcript_11568	ENSP00000296412.8	P11766	ADH5	alcohol dehydrogenase related pthr11695
	Transcript_116	ENSP00000264705.3	P27708	CAD	carbamoyltransferase related pthr11405
	Transcript_1161	ENSP00000451979.1	P27695	APEX1	ap endonuclease pthr22748
	Transcript_1163	ENSP00000390265.1	O75874	IDH1	nadp-specific isocitrate dehydrogenase pthr11822
	Transcript_11696	ENSP00000353826.2	P36776	LONP1	atp dependent lon protease family member pthr10046
	Transcript_11720	ENSP00000441523.1	P36776	LONP1	atp dependent lon protease family member pthr10046
	Transcript_1174	ENSP00000359976.3	P32929	CTH	trans-sulfuration enzyme family member pthr11808
	Transcript_11760	ENSP00000356243.4	Q9NPD8	UBE2T	ubiquitin-conjugating enzyme e2 pthr24067
	Transcript_11777	ENSP00000315700.4	Q13112	CHAF1B	chromatin assembly factor 1 subunit b pthr15271
	Transcript_11788	ENSP00000254322.1	P25685	DNAJB1	family not named pthr24077
	Transcript_1183	ENSP00000217426.2	P23526	AHCY	adenosylhomocysteinase pthr23420
	Transcript_1184	ENSP00000217426.2	P23526	AHCY	adenosylhomocysteinase pthr23420
	Transcript_11875	ENSP00000351777.6	P55072	VCP	aaa-family atpase pthr23077
	Transcript_11877	ENSP00000262803.4	Q92900	UPF1
	Transcript_1196	ENSP00000258080.3	O43464	HTRA2	serine protease family s1c htra-related pthr22939
	Transcript_1229	ENSP00000217426.2	P23526	AHCY	adenosylhomocysteinase pthr23420
	Transcript_1232	ENSP00000355205.3	Q9ULG1	INO80	swi/snf-related matrix-associated actin-dependent regulator of chromatin subfamily-related pthr10799
	Transcript_1282	ENSP00000408295.2	P40937	RFC5	replication factor c / dna polymerase iii gamma-tau subunit pthr11669
	Transcript_1287	ENSP00000217426.2	P23526	AHCY	adenosylhomocysteinase pthr23420
	Transcript_1293	ENSP00000325690.3	Q86X55	CARM1	protein arginine n-methyltransferase pthr11006
	Transcript_1308	ENSP00000314030.5	O60884	DNAJA2	family not named pthr24076
	Transcript_1327	ENSP00000408695.3	P17252	PRKCA	protein kinase c pthr24357
	Transcript_1329	ENSP00000431872.1	P13693	TPT1	translationally controlled tumor protein-related pthr11991
	Transcript_1330	ENSP00000381231.3	P35520	CBS	ser/thr dehydratase	trp synthase pthr10314
	Transcript_1332	ENSP00000225740.6	P30838	ALDH3A1	aldehyde dehydrogenase-related pthr11699
	Transcript_1342	ENSP00000261793.8	Q9UQM7	CAMK2A	serine/threonine-protein kinase pthr24347
	Transcript_1347	ENSP00000221130.5	P00390	GSR	disulfide oxidoreductase pthr22912
	Transcript_1408	ENSP00000285930.3	P15121	AKR1B1	aldo/keto reductase pthr11732
	Transcript_1422	ENSP00000320324.4	P55786	NPEPPS	protease m1 zinc metalloprotease pthr11533
	Transcript_1428	ENSP00000381863.2	O94966	USP19	family not named pthr24006
	Transcript_1456	ENSP00000285930.3	P15121	AKR1B1	aldo/keto reductase pthr11732
	Transcript_1472	ENSP00000252804.4	Q92626	PXDN	oxidase/peroxidase pthr11475
	Transcript_1486	ENSP00000386284.3	P13716	ALAD	porphobilinogen synthase pthr11458
	Transcript_1494	ENSP00000456059.1	P51159	RAB27A	family not named pthr24073
	Transcript_15	ENSP00000351094.5	Q9NZM1	MYOF	fer-1-like pthr12546
	Transcript_150	ENSP00000377353.1	P21728	DRD1	histamine receptor-related g-protein coupled receptor pthr24249
	Transcript_1504	ENSP00000354436.4	O95340	PAPSS2	adenylsulfate kinase/sulfate adenyltransferase pthr11055
	Transcript_1512	ENSP00000411471.2	Q9NUQ8	ABCF3	atp-binding transport protein-related pthr19211
	Transcript_1513	ENSP00000008527.5	Q16526	CRY1	cryptochrome pthr11455
	Transcript_1516	ENSP00000466794.1	P61289	PSME3	proteasome regulator pa28 pthr10660
	Transcript_1551	ENSP00000380068.1	P04406	GAPDH	glyceraldehyde 3-phosphate dehydrogenase pthr10836
	Transcript_1552	ENSP00000380070.1	P04406	GAPDH	glyceraldehyde 3-phosphate dehydrogenase pthr10836
	Transcript_1558	ENSP00000441523.1	P36776	LONP1	atp dependent lon protease family member pthr10046
	Transcript_1569	ENSP00000253004.6	P00966	ASS1	argininosuccinate synthase pthr11587
	Transcript_1577	ENSP00000241052.4	P04040	CAT	catalase pthr11465
	Transcript_1579	ENSP00000223095.4	P05121	SERPINE1	serine protease inhibitor	serpin pthr11461
	Transcript_158	ENSP00000312185.4	Q92556	ELMO1	engulfment and cell motility pthr12771
	Transcript_1584	ENSP00000253004.6	P00966	ASS1	argininosuccinate synthase pthr11587
	Transcript_1586	ENSP00000355517.4	O15229	KMO	monooxygenase pthr13789
	Transcript_159	ENSP00000406952.1	Q92556	ELMO1	engulfment and cell motility pthr12771
	Transcript_1593	ENSP00000373697.3	Q14669	TRIP12	hect domain ubiquitin-protein ligase pthr11254
	Transcript_1600	ENSP00000335397.3	Q86UN3	RTN4RL2	family not named pthr24369
	Transcript_161	ENSP00000369055.4	P15291	B4GALT1	beta-1	4-galactosyltransferase pthr19300
	Transcript_1615	ENSP00000429744.1	Q13188	STK3	mitogen-activated kinase kinase kinase pthr24361
	Transcript_1618	ENSP00000264705.3	P27708	CAD	carbamoyltransferase related pthr11405
	Transcript_1621	ENSP00000248553.6	P04792	HSPB1	small heat-shock protein (hsp20) family pthr11527
	Transcript_1638	ENSP00000287936.4	P04035	HMGCR	3-hydroxy-3-methylglutaryl-coenzyme a reductase pthr10572
	Transcript_1642	ENSP00000369411.3	P40938	RFC3	replication factor c / dna polymerase iii gamma-tau subunit pthr11669
	Transcript_1649	ENSP00000199389.6	Q9BQI3	EIF2AK1	eukaryotic translation initiation factor 2-alpha kinase (eif2-alpha kinase)-related pthr11042
	Transcript_1656	ENSP00000344220.4	O15530	PDPK1	akt-related serine/threonine-protein kinase pthr24352
	Transcript_1685	ENSP00000370373.4	P68106	FKBP1B	peptidyl-prolyl cis-trans isomerase pthr10516
	Transcript_170	ENSP00000299855.5	P08254	MMP3	matrix metalloproteinase pthr10201
	Transcript_1700	ENSP00000422554.1	P58397	ADAMTS12	adamts (a disintegrin and metalloprotease with thrombospondin motifs) protease pthr13723
	Transcript_1725	ENSP00000357066.3	P05089	ARG1	arginase/agmatinase pthr11358
	Transcript_1731	ENSP00000359910.4	O14818	PSMA7	proteasome subunit alpha/beta pthr11599
	Transcript_1732	ENSP00000359910.4	O14818	PSMA7	proteasome subunit alpha/beta pthr11599
	Transcript_174	ENSP00000333298.4	P11279	LAMP1	lysosome-associated membrane glycoprotein pthr11506
	Transcript_175	ENSP00000333298.4	P11279	LAMP1	lysosome-associated membrane glycoprotein pthr11506
	Transcript_1753	ENSP00000359976.3	P32929	CTH	trans-sulfuration enzyme family member pthr11808
	Transcript_176	ENSP00000333298.4	P11279	LAMP1	lysosome-associated membrane glycoprotein pthr11506
	Transcript_1768	ENSP00000386238.3	Q9Y376	CAB39	calcium-binding protein 39-related pthr10182
	Transcript_1771	ENSP00000442841.1	P18858	LIG1	dna ligase pthr10459
	Transcript_179	ENSP00000359478.4	Q92887	ABCC2	family not named pthr24223
	Transcript_1792	ENSP00000264170.4	Q16719	KYNU	kynureninase pthr14084
	Transcript_1798	ENSP00000359976.3	P32929	CTH	trans-sulfuration enzyme family member pthr11808
	Transcript_180	ENSP00000380401.4	Q8IWF2	FOXRED2	dimethylaniline monooxygenase pthr23023
	Transcript_181	ENSP00000380400.4	Q8IWF2	FOXRED2	dimethylaniline monooxygenase pthr23023
	Transcript_182	ENSP00000355536.5	Q99707	MTR	methyltetrahydrofolate:homocysteine methyltransferase related pthr21091
	Transcript_1821	ENSP00000296412.8	P11766	ADH5	alcohol dehydrogenase related pthr11695
	Transcript_1829	ENSP00000285930.3	P15121	AKR1B1	aldo/keto reductase pthr11732
	Transcript_1846	ENSP00000320758.6	P29475	NOS1	flavodoxin-related pthr19384
	Transcript_1864	ENSP00000384510.1	P27708	CAD	carbamoyltransferase related pthr11405
	Transcript_1873	ENSP00000402798.2	Q99685	MGLL	phospholipase-related pthr11614
	Transcript_1879	ENSP00000234420.4	P52701	MSH6	dna mismatch repair muts related proteins pthr11361
	Transcript_189	ENSP00000237596.2	Q13563	PKD2	polycystin-related pthr10877
	Transcript_1893	ENSP00000381225.1	P35520	CBS	ser/thr dehydratase	trp synthase pthr10314
	Transcript_1900	ENSP00000356409.3	Q9NS18	GLRX2	glutaredoxin pthr10168
	Transcript_1921	ENSP00000406136.2	P31327	CPS1	carbamoyltransferase related pthr11405
	Transcript_1924	ENSP00000296412.8	P11766	ADH5	alcohol dehydrogenase related pthr11695
	Transcript_1927	ENSP00000351416.4	O75179	ANKRD17	mask protein pthr23206
	Transcript_1940	ENSP00000228347.4	Q9NW08	POLR3B	dna-directed rna polymerase i subunit 2 pthr20856
	Transcript_1941	ENSP00000305480.2	P39748	FEN1	xp-g/rad2 dna repair endonuclease family pthr11081
	Transcript_195	ENSP00000327116.5	Q9NZN3	EHD3	eh domain pthr11216
	Transcript_1955	ENSP00000228347.4	Q9NW08	POLR3B	dna-directed rna polymerase i subunit 2 pthr20856
	Transcript_1959	ENSP00000371930.5	Q9UJ68	MSRA	methionine sulfoxide reductase pthr10173
	Transcript_1970	ENSP00000297185.3	P38646	HSPA9	heat shock protein 70kda pthr19375
	Transcript_1994	ENSP00000436186.1	Q9UNM6	PSMD13	26s proteasome non-atpase regulatory subunit 13 pthr10539
	Transcript_2011	ENSP00000369717.3	Q7Z628	NET1	rho guanine exchange factor pthr22825
	Transcript_2059	ENSP00000423976.1	Q96PM5	RCHY1	ring finger and chy zinc finger domain-containing protein 1 pthr21319
	Transcript_2076	ENSP00000356671.3	P01008	SERPINC1	serine protease inhibitor	serpin pthr11461
	Transcript_2081	ENSP00000445721.1	Q9NW08	POLR3B	dna-directed rna polymerase i subunit 2 pthr20856
	Transcript_2088	ENSP00000329380.5	P07359	GP1BA	family not named pthr24369
	Transcript_2096	ENSP00000296555.4	Q969H0	FBXW7	f-box and wd40 domain protein pthr22844
	Transcript_2122	ENSP00000259727.4	P36959	GMPR	inosine-5-monophosphate dehydrogenase related pthr11911
	Transcript_2141	ENSP00000264705.3	P27708	CAD	carbamoyltransferase related pthr11405
	Transcript_2144	ENSP00000432807.1	P62875	POLR2L	60s ribosomal protein l32 and dna-directed rna polymerase ii	subunit n pthr23413
	Transcript_2158	ENSP00000327251.6	P35228	NOS2	flavodoxin-related pthr19384
	Transcript_2181	ENSP00000273258.3	O75915	ARL6IP5	pra1 protein pthr12859
	Transcript_2189	ENSP00000368945.1	Q9NXR7	BRE	family not named pthr32460
	Transcript_2199	ENSP00000264705.3	P27708	CAD	carbamoyltransferase related pthr11405
	Transcript_2216	ENSP00000296273.2	P35249	RFC4	replication factor c / dna polymerase iii gamma-tau subunit pthr11669
	Transcript_2222	ENSP00000350708.3	P54727	RAD23B	uv excision repair protein rad23 pthr10621
	Transcript_2242	ENSP00000301788.7	P62487	POLR2G	dna-directed rna polymerase ii	iii pthr12709
	Transcript_2246	ENSP00000377814.3	Q8N4P3	HDDC3	guanosine-3'	5'-bis(diphosphate) 3'-pyrophosphohydrolase pthr21262
	Transcript_226	ENSP00000320324.4	P55786	NPEPPS	protease m1 zinc metalloprotease pthr11533
	Transcript_2265	ENSP00000265838.4	P24752	ACAT1	acetyl-coa c-acyltransferase pthr18919
	Transcript_2275	ENSP00000265191.2	P56597	NME5	nucleoside diphosphate kinase pthr11349
	Transcript_2297	ENSP00000429190.1	Q8N8Q3	ENDOV
	Transcript_2319	ENSP00000470142.1	Q92900	UPF1
	Transcript_2332	ENSP00000241052.4	P04040	CAT	catalase pthr11465
	Transcript_2344	ENSP00000368565.3	Q99543	DNAJC2	dnaj homolog subfamily c member pthr24078
	Transcript_237	ENSP00000269202.6	Q16820	MEP1B	discoidin	cub	egf	laminin	and zinc metalloprotease domain containing pthr10127
	Transcript_238	ENSP00000269202.6	Q16820	MEP1B	discoidin	cub	egf	laminin	and zinc metalloprotease domain containing pthr10127
	Transcript_2386	ENSP00000229239.5	P04406	GAPDH	glyceraldehyde 3-phosphate dehydrogenase pthr10836
	Transcript_2390	ENSP00000217426.2	P23526	AHCY	adenosylhomocysteinase pthr23420
	Transcript_2407	ENSP00000356022.4	P04179	SOD2	superoxide dismutase 2 pthr11404
	Transcript_241	ENSP00000320324.4	P55786	NPEPPS	protease m1 zinc metalloprotease pthr11533
	Transcript_2410	ENSP00000432799.2	P55145	MANF	armet-like protein pthr12990
	Transcript_246	ENSP00000319052.3	Q12798	CETN1	calcium binding protein pthr23050
	Transcript_2467	ENSP00000055077.3	P35250	RFC2	replication factor c / dna polymerase iii gamma-tau subunit pthr11669
	Transcript_247	ENSP00000281092.4	P16591	FER	tyrosine-protein kinase pthr24418
	Transcript_2484	ENSP00000386537.1	Q6Y7W6	GIGYF2	grb10 interacting gyf protein pthr14445
	Transcript_2535	ENSP00000296411.6	P53582	METAP1	protease family m24 (methionyl aminopeptidase	aminopeptidase p) pthr10804
	Transcript_2557	ENSP00000357057.3	P31415	CASQ1	calsequestrin pthr10033
	Transcript_2564	ENSP00000294981.4	P49137	MAPKAPK2	serine/threonine-protein kinase pthr24349
	Transcript_2581	ENSP00000221486.3	O75792	RNASEH2A	ribonuclease h2 subunit a pthr10954
	Transcript_2604	ENSP00000297185.3	P38646	HSPA9	heat shock protein 70kda pthr19375
	Transcript_2645	ENSP00000261434.3	O43766	LIAS	lipoyl synthase pthr10949
	Transcript_2646	ENSP00000261434.3	O43766	LIAS	lipoyl synthase pthr10949
	Transcript_2657	ENSP00000408295.2	P40937	RFC5	replication factor c / dna polymerase iii gamma-tau subunit pthr11669
	Transcript_2668	ENSP00000356022.4	P04179	SOD2	superoxide dismutase 2 pthr11404
	Transcript_267	ENSP00000381104.2	Q92544	TM9SF4	transmembrane 9 superfamily protein pthr10766
	Transcript_2676	ENSP00000446252.1	P04179	SOD2	superoxide dismutase 2 pthr11404
	Transcript_2685	ENSP00000361469.2	P00966	ASS1	argininosuccinate synthase pthr11587
	Transcript_2699	ENSP00000383911.3	Q8NBM4	UBAC2	aspartyl protease ddi-related pthr12917
	Transcript_2725	ENSP00000455995.1	P60510	PPP4C	serine/threonine protein phosphatase pthr11668
	Transcript_2728	ENSP00000259089.4	P51451	BLK	tyrosine-protein kinase pthr24418
	Transcript_2777	ENSP00000297151.4	O95391	SLU7	step ii splicing factor slu7 pthr12942
	Transcript_2790	ENSP00000351777.6	P55072	VCP	aaa-family atpase pthr23077
	Transcript_2794	ENSP00000342105.3	Q92630	DYRK2	dual specificity protein kinase pthr24058
	Transcript_2806	ENSP00000216254.4	Q99798	ACO2	aconitase pthr11670
	Transcript_2812	ENSP00000261402.2	O60285	NUAK1	serine/threonine kinase pthr24343
	Transcript_2826	ENSP00000356520.3	Q08211	DHX9	atp-dependent rna helicase pthr18934
	Transcript_2835	ENSP00000337398.2	P13051	UNG	uracil-dna glycosylase pthr11264
	Transcript_2893	ENSP00000402608.2	P31327	CPS1	carbamoyltransferase related pthr11405
	Transcript_291	ENSP00000369127.3	P31689	DNAJA1	family not named pthr24076
	Transcript_292	ENSP00000351777.6	P55072	VCP	aaa-family atpase pthr23077
	Transcript_2921	ENSP00000263168.3	P52907	CAPZA1	f-actin-capping protein subunit alpha pthr10653
	Transcript_2922	ENSP00000364126.3	Q9UBZ4	APEX2	ap endonuclease pthr22748
	Transcript_2924	ENSP00000356022.4	P04179	SOD2	superoxide dismutase 2 pthr11404
	Transcript_2926	ENSP00000001008.4	Q02790	FKBP4	peptidyl-prolyl cis-trans isomerase pthr10516
	Transcript_2937	ENSP00000288199.5	Q6ZNA4	RNF111	arkadia-related pthr13644
	Transcript_2940	ENSP00000368881.3	O60870	KIN	kin17 (kin	antigenic determinant of reca protein homolog) pthr12805
	Transcript_2986	ENSP00000381111.4	P27695	APEX1	ap endonuclease pthr22748
	Transcript_30	ENSP00000371341.2	Q07912	TNK2	tyrosine-protein kinase pthr24418
	Transcript_301	ENSP00000284637.9	Q7Z6J0	SH3RF1	sh3 domain-containing protein pthr10661
	Transcript_3038	ENSP00000361918.1	Q9UNP9	PPIE	peptidyl-prolyl cis-trans isomerase pthr11071
	Transcript_3067	ENSP00000274192.5	P18405	SRD5A1	3-oxo-5-alpha-steroid 4-dehydrogenase pthr10556
	Transcript_3071	ENSP00000241052.4	P04040	CAT	catalase pthr11465
	Transcript_3082	ENSP00000351777.6	P55072	VCP	aaa-family atpase pthr23077
	Transcript_31	ENSP00000363092.4	Q13976	PRKG1	cyclic nucleotide-dependent protein kinase pthr24353
	Transcript_3114	ENSP00000225964.5	P02452	COL1A1	family not named pthr24023
	Transcript_312	ENSP00000324842.6	Q86V21	AACS	family not named pthr24095
	Transcript_313	ENSP00000310572.6	P62195	PSMC5	26s protease regulatory subunit pthr23073
	Transcript_3144	ENSP00000384273.3	Q04206	RELA	nuclear factor nf-kappa-b protein pthr24169
	Transcript_3155	ENSP00000355890.3	P07814	EPRS	glutamyl/glutaminyl-trna synthetase pthr10119
	Transcript_3190	ENSP00000453887.1	P25789	PSMA4	proteasome subunit alpha/beta pthr11599
	Transcript_3211	ENSP00000359976.3	P32929	CTH	trans-sulfuration enzyme family member pthr11808
	Transcript_3217	ENSP00000466379.1	O43681	ASNA1	arsenical pump-driving atpase (arsenite-translocating atpase) pthr10803
	Transcript_3257	ENSP00000313921.4	Q9UJ68	MSRA	methionine sulfoxide reductase pthr10173
	Transcript_328	ENSP00000233072.5	P31327	CPS1	carbamoyltransferase related pthr11405
	Transcript_3298	ENSP00000250383.6	Q13268	DHRS2	family not named pthr24322
	Transcript_3331	ENSP00000262803.4	Q92900	UPF1
	Transcript_3347	ENSP00000325377.3	Q9C0J8	WDR33	wd40 repeat protein pthr22836
	Transcript_3368	ENSP00000270142.6	P00441	SOD1	superoxide dismutase [cu-zn]-related pthr10003
	Transcript_3389	ENSP00000380378.4	P43034	PAFAH1B1	wd40 repeat protein pthr22847
	Transcript_344	ENSP00000391452.2	P30876	POLR2B	dna-directed rna polymerase i subunit 2 pthr20856
	Transcript_3462	ENSP00000301522.2	P32119	PRDX2	thioredoxin peroxidase pthr10681
	Transcript_3468	ENSP00000378507.4	Q7Z429	GRINA	bax inhibitor-related pthr23291
	Transcript_3469	ENSP00000301522.2	P32119	PRDX2	thioredoxin peroxidase pthr10681
	Transcript_3495	ENSP00000346103.7	P36969	GPX4	glutathione peroxidase pthr11592
	Transcript_3497	ENSP00000225174.3	P30405	PPIF	peptidyl-prolyl cis-trans isomerase pthr11071
	Transcript_3503	ENSP00000311186.6	P16615	ATP2A2	family not named pthr24093
	Transcript_3505	ENSP00000355536.5	Q99707	MTR	methyltetrahydrofolate:homocysteine methyltransferase related pthr21091
	Transcript_3510	ENSP00000359910.4	O14818	PSMA7	proteasome subunit alpha/beta pthr11599
	Transcript_3518	ENSP00000258080.3	O43464	HTRA2	serine protease family s1c htra-related pthr22939
	Transcript_3519	ENSP00000199280.3	P41181	AQP2	aquaporin transporter pthr19139
	Transcript_3521	ENSP00000438689.2	P49748	ACADVL	electron transport oxidoreductase pthr10909
	Transcript_3529	ENSP00000296412.8	P11766	ADH5	alcohol dehydrogenase related pthr11695
	Transcript_3532	ENSP00000225964.5	P02452	COL1A1	family not named pthr24023
	Transcript_3550	ENSP00000361446.3	O14802	POLR3A	dna-directed rna polymerase pthr19376
	Transcript_3557	ENSP00000325377.3	Q9C0J8	WDR33	wd40 repeat protein pthr22836
	Transcript_3603	ENSP00000285930.3	P15121	AKR1B1	aldo/keto reductase pthr11732
	Transcript_3637	ENSP00000331260.2	Q8N142	ADSSL1	adenylosuccinate synthetase pthr11846
	Transcript_3642	ENSP00000262445.5	P45985	MAP2K4	mapkk/mekk pthr24360
	Transcript_3655	ENSP00000371270.1	O43766	LIAS	lipoyl synthase pthr10949
	Transcript_367	ENSP00000454207.1	Q13114	TRAF3	tnf receptor associated factor pthr10131
	Transcript_3689	ENSP00000340676.2	O43766	LIAS	lipoyl synthase pthr10949
	Transcript_3694	ENSP00000477515.1	Q5KSL6	DGKK
	Transcript_3709	ENSP00000436812.1	Q9HC84	MUC5B	extracellular matrix glycoprotein related pthr11339
	Transcript_3734	ENSP00000290541.6	P28070	PSMB4	proteasome subunit alpha/beta pthr11599
	Transcript_3739	ENSP00000482169.1	P07196	NEFL
	Transcript_3765	ENSP00000297185.3	P38646	HSPA9	heat shock protein 70kda pthr19375
	Transcript_3775	ENSP00000244020.3	Q13247	SRSF6	splicing factor	arginine/serine-rich pthr10548
	Transcript_379	ENSP00000156471.5	O60306	AQR	dna2/nam7 helicase family pthr10887
	Transcript_3816	ENSP00000383115.3	Q5KU26	COLEC12	family not named pthr24021
	Transcript_3823	ENSP00000372654.4	P55087	AQP4	aquaporin transporter pthr19139
	Transcript_3826	ENSP00000370625.1	P30876	POLR2B	dna-directed rna polymerase i subunit 2 pthr20856
	Transcript_385	ENSP00000358331.3	O43318	MAP3K7	mitogen-activated protein kinase kinase kinase 7-related pthr26392
	Transcript_3882	ENSP00000266970.4	P24941	CDK2	cell division protein kinase pthr24056
	Transcript_3922	ENSP00000265462.4	P30044	PRDX5	peroxiredoxin pthr10430
	Transcript_395	ENSP00000221130.5	P00390	GSR	disulfide oxidoreductase pthr22912
	Transcript_3954	ENSP00000252244.3	P04264	KRT1	intermediate filament pthr23239
	Transcript_3969	ENSP00000268485.3	Q96A59	MARVELD3	polyglutamine binding protein 1/marvel (membrane-associating) domain containing 3 pthr21737
	Transcript_3985	ENSP00000451261.1	Q9Y385	UBE2J1	ubiquitin-conjugating enzyme e2 pthr24067
	Transcript_3995	ENSP00000351646.5	P31948	STIP1	tpr repeat containing protein pthr22904
	Transcript_3996	ENSP00000409884.1	P60059	SEC61G	sec61 gamma subunit pthr12309
	Transcript_4005	ENSP00000401802.2	P62333	PSMC6
	Transcript_4034	ENSP00000359478.4	Q92887	ABCC2	family not named pthr24223
	Transcript_4035	ENSP00000430432.1	Q92769	HDAC2	histone deacetylase pthr10625
	Transcript_4048	ENSP00000216185.2	Q99757	TXN2	thioredoxin pthr10438
	Transcript_405	ENSP00000297185.3	P38646	HSPA9	heat shock protein 70kda pthr19375
	Transcript_4054	ENSP00000354720.4	Q9UQE7	SMC3	structural maintenance of chromosomes smc family member pthr18937
	Transcript_4068	ENSP00000298139.5	Q14191	WRN	dna helicase recq family member pthr13710
	Transcript_4083	ENSP00000259727.4	P36959	GMPR	inosine-5-monophosphate dehydrogenase related pthr11911
	Transcript_4158	ENSP00000349297.5	P49748	ACADVL	electron transport oxidoreductase pthr10909
	Transcript_4220	ENSP00000216281.7	P07900	HSP90AA1	heat shock protein 90 pthr11528
	Transcript_424	ENSP00000216254.4	Q99798	ACO2	aconitase pthr11670
	Transcript_4264	ENSP00000466857.1	P32121	ARRB2	arrestin pthr11792
	Transcript_427	ENSP00000258737.7	P63000	RAC1	rho family gtpase pthr24072
	Transcript_4289	ENSP00000229239.5	P04406	GAPDH	glyceraldehyde 3-phosphate dehydrogenase pthr10836
	Transcript_4301	ENSP00000259727.4	P36959	GMPR	inosine-5-monophosphate dehydrogenase related pthr11911
	Transcript_4320	ENSP00000358983.3	Q00653	NFKB2	nuclear factor nf-kappa-b protein pthr24169
	Transcript_4404	ENSP00000301280.4	Q13111	CHAF1A	chromatin assembly factor 1 subunit a (caf-1 subunit a) pthr15272
	Transcript_442	ENSP00000365936.4	P62136	PPP1CA	serine/threonine protein phosphatase pthr11668
	Transcript_4434	ENSP00000344958.4	P15104	GLUL	glutamine synthetase pthr20852
	Transcript_4447	ENSP00000470142.1	Q92900	UPF1
	Transcript_4450	ENSP00000445516.1	P00390	GSR	disulfide oxidoreductase pthr22912
	Transcript_4473	ENSP00000228347.4	Q9NW08	POLR3B	dna-directed rna polymerase i subunit 2 pthr20856
	Transcript_4514	ENSP00000426638.1	Q16134	ETFDH	electron transfer flavoprotein-ubiquinone oxidoreductase pthr10617
	Transcript_454	ENSP00000262375.4	Q96EY1	DNAJA3	family not named pthr24076
	Transcript_4555	ENSP00000320324.4	P55786	NPEPPS	protease m1 zinc metalloprotease pthr11533
	Transcript_4594	ENSP00000352135.3	P21439	ABCB4	family not named pthr24221
	Transcript_4604	ENSP00000263125.5	Q04759	PRKCQ	akt-related serine/threonine-protein kinase pthr24352
	Transcript_461	ENSP00000356972.3	O75306	NDUFS2	nadh-ubiquinone oxidoreductase 49 kda subunit pthr11993
	Transcript_4624	ENSP00000380067.1	P04406	GAPDH	glyceraldehyde 3-phosphate dehydrogenase pthr10836
	Transcript_4648	ENSP00000432083.1	P11142	HSPA8	heat shock protein 70kda pthr19375
	Transcript_4700	ENSP00000349238.5	A6NC98	CCDC88B	hook proteins pthr18947
	Transcript_4704	ENSP00000291527.2	P04155	TFF1	intestinal trefoil factor-related pthr13826
	Transcript_4750	ENSP00000217426.2	P23526	AHCY	adenosylhomocysteinase pthr23420
	Transcript_4790	ENSP00000285398.2	P19447	ERCC3	rad25/xp-b dna repair helicase pthr11274
	Transcript_4846	ENSP00000396308.2	P00374	DHFR	dihydrofolate reductase pthr11549
	Transcript_4907	ENSP00000322570.5	Q07864	POLE	dna polymerase epsilon catalytic subunit a pthr10670
	Transcript_4922	ENSP00000437125.1	P11142	HSPA8	heat shock protein 70kda pthr19375
	Transcript_4927	ENSP00000432016.1
	Transcript_4979	ENSP00000377814.3	Q8N4P3	HDDC3	guanosine-3'	5'-bis(diphosphate) 3'-pyrophosphohydrolase pthr21262
	Transcript_500	ENSP00000343535.4	Q93009	USP7	family not named pthr24006
	Transcript_5054	ENSP00000245934.7	Q92797	SYMPK	symplekin-related pthr15245
	Transcript_5089	ENSP00000477515.1	Q5KSL6	DGKK
	Transcript_5126	ENSP00000368458.3	P12004	PCNA	proliferating cell nuclear antigen pthr11352
	Transcript_517	ENSP00000361725.4	Q14249	ENDOG	endonuclease related pthr13966
	Transcript_5179	ENSP00000302111.7	P16455	MGMT
	Transcript_519	ENSP00000299767.4	P14625	HSP90B1	heat shock protein 90 pthr11528
	Transcript_5191	ENSP00000303991.5	Q04323	UBXN1	ubiquitin-associated uba/ubx domain-containing pthr13020
	Transcript_5244	ENSP00000363641.5	P10599	TXN	thioredoxin pthr10438
	Transcript_5261	ENSP00000426638.1	Q16134	ETFDH	electron transfer flavoprotein-ubiquinone oxidoreductase pthr10617
	Transcript_529	ENSP00000355890.3	P07814	EPRS	glutamyl/glutaminyl-trna synthetase pthr10119
	Transcript_5293	ENSP00000255078.3	P38935	IGHMBP2	dna2/nam7 helicase family pthr10887
	Transcript_5295	ENSP00000348089.5	Q03468	ERCC6	swi/snf-related matrix-associated actin-dependent regulator of chromatin subfamily-related pthr10799
	Transcript_5298	ENSP00000196371.5	P55809	OXCT1	ketoacid-coenzyme a transferase pthr13707
	Transcript_534	ENSP00000353731.3	P27487	DPP4	protease family s9b	c dipeptidyl-peptidase iv-related pthr11731
	Transcript_5364	ENSP00000385479.1	Q71DI3	HIST2H3A	histone h3 pthr11426
	Transcript_5396	ENSP00000320758.6	P29475	NOS1	flavodoxin-related pthr19384
	Transcript_54	ENSP00000431574.1	P46937	YAP1	yes-associated protein pthr17616
	Transcript_541	ENSP00000356972.3	O75306	NDUFS2	nadh-ubiquinone oxidoreductase 49 kda subunit pthr11993
	Transcript_5414	ENSP00000289382.3	Q9UKZ1	CNOT11	uncharacterized pthr15975
	Transcript_5513	ENSP00000419506.1	Q8IXQ6	PARP9	parp/zinc finger ccch type domain containing protein pthr14453
	Transcript_5524	ENSP00000305480.2	P39748	FEN1	xp-g/rad2 dna repair endonuclease family pthr11081
	Transcript_5537	ENSP00000356520.3	Q08211	DHX9	atp-dependent rna helicase pthr18934
	Transcript_5541	ENSP00000271651.3	P43235	CTSK	cysteine protease family c1-related pthr12411
	Transcript_5562	ENSP00000344958.4	P15104	GLUL	glutamine synthetase pthr20852
	Transcript_5564	ENSP00000325377.3	Q9C0J8	WDR33	wd40 repeat protein pthr22836
	Transcript_557	ENSP00000351777.6	P55072	VCP	aaa-family atpase pthr23077
	Transcript_5578	ENSP00000297494.3	P29474	NOS3	flavodoxin-related pthr19384
	Transcript_558	ENSP00000351777.6	P55072	VCP	aaa-family atpase pthr23077
	Transcript_5581	ENSP00000369335.5	Q8NFZ0	FBXO18	uvrd / recb / pcra dna helicase family member pthr11070
	Transcript_5654	ENSP00000441650.1	Q8IXL7	MSRB3	methionine sulfoxide reductase pthr10173
	Transcript_5711	ENSP00000258080.3	O43464	HTRA2	serine protease family s1c htra-related pthr22939
	Transcript_572	ENSP00000390265.1	O75874	IDH1	nadp-specific isocitrate dehydrogenase pthr11822
	Transcript_5750	ENSP00000308944.5	Q14527	HLTF	swi/snf-related matrix-associated actin-dependent regulator of chromatin subfamily-related pthr10799
	Transcript_578	ENSP00000299767.4	P14625	HSP90B1	heat shock protein 90 pthr11528
	Transcript_5829	ENSP00000427151.2	O75179	ANKRD17	mask protein pthr23206
	Transcript_588	ENSP00000358126.3	Q9NRW7	VPS45	vesicle protein sorting-associated pthr11679
	Transcript_590	ENSP00000307288.5	P33993	MCM7	dna replication licensing factor pthr11630
	Transcript_5902	ENSP00000254322.1	P25685	DNAJB1	family not named pthr24077
	Transcript_592	ENSP00000376345.1	P62993	GRB2	sh2 domain adaptor protein pthr22820
	Transcript_5939	ENSP00000270142.6	P00441	SOD1	superoxide dismutase [cu-zn]-related pthr10003
	Transcript_5947	ENSP00000242783.6	Q16512	PKN1	protein kinase c pthr24357
	Transcript_5966	ENSP00000345195.5	Q9UHD9	UBQLN2	ubiquilin pthr10677
	Transcript_6040	ENSP00000270142.6	P00441	SOD1	superoxide dismutase [cu-zn]-related pthr10003
	Transcript_6086	ENSP00000297185.3	P38646	HSPA9	heat shock protein 70kda pthr19375
	Transcript_6096	ENSP00000355536.5	Q99707	MTR	methyltetrahydrofolate:homocysteine methyltransferase related pthr21091
	Transcript_6104	ENSP00000225792.5	P17844	DDX5	family not named pthr24031
	Transcript_6121	ENSP00000384510.1	P27708	CAD	carbamoyltransferase related pthr11405
	Transcript_6172	ENSP00000374529.5	O75909	CCNK	cyclin pthr10026
	Transcript_618	ENSP00000297185.3	P38646	HSPA9	heat shock protein 70kda pthr19375
	Transcript_6205	ENSP00000262241.5	Q9UKL0	RCOR1	rest corepressor (corest) protein-related pthr16089
	Transcript_6209	ENSP00000484739.1	Q96T88	UHRF1
	Transcript_623	ENSP00000008527.5	Q16526	CRY1	cryptochrome pthr11455
	Transcript_6238	ENSP00000314030.5	O60884	DNAJA2	family not named pthr24076
	Transcript_625	ENSP00000305310.5	Q8N6T7	SIRT6	chromatin regulatory protein sir2 pthr11085
	Transcript_6296	ENSP00000262803.4	Q92900	UPF1
	Transcript_6335	ENSP00000285021.7	Q01831	XPC	dna repair protein xp-c / rad4 pthr12135
	Transcript_6361	ENSP00000328023.5	P08240	SRPRA	gtpase containing family of signal recognition particle proteins pthr11564
	Transcript_646	ENSP00000297185.3	P38646	HSPA9	heat shock protein 70kda pthr19375
	Transcript_647	ENSP00000297185.3	P38646	HSPA9	heat shock protein 70kda pthr19375
	Transcript_6484	ENSP00000353826.2	P36776	LONP1	atp dependent lon protease family member pthr10046
	Transcript_6497	ENSP00000359799.5	Q9UDY4	DNAJB4	family not named pthr24077
	Transcript_651	ENSP00000432083.1	P11142	HSPA8	heat shock protein 70kda pthr19375
	Transcript_652	ENSP00000386843.3	Q14203	DCTN1	dynactin 1-related microtubule-binding pthr18916
	Transcript_6563	ENSP00000359478.4	Q92887	ABCC2	family not named pthr24223
	Transcript_6634	ENSP00000411471.2	Q9NUQ8	ABCF3	atp-binding transport protein-related pthr19211
	Transcript_6637	ENSP00000325377.3	Q9C0J8	WDR33	wd40 repeat protein pthr22836
	Transcript_6643	ENSP00000417076.1	P53355	DAPK1	myosin light chain kinase-related pthr22964
	Transcript_6716	ENSP00000405573.2	P06744	GPI	glucose-6-phosphate isomerase pthr11469
	Transcript_6731	ENSP00000376214.3	P30613	PKLR	pyruvate kinase pthr11817
	Transcript_679	ENSP00000262375.4	Q96EY1	DNAJA3	family not named pthr24076
	Transcript_6818	ENSP00000351646.5	P31948	STIP1	tpr repeat containing protein pthr22904
	Transcript_6822	ENSP00000324856.6	Q15831	STK11	serine/threonine-protein kinase pthr24347
	Transcript_6823	ENSP00000430636.1	P13929	ENO3
	Transcript_6857	ENSP00000269856.3	Q9BSK4	FEM1A	family not named pthr24173
	Transcript_6949	ENSP00000290902.5	Q9BUD6	SPON2	f-spondin pthr11311
	Transcript_6957	ENSP00000387170.3	Q6Y7W6	GIGYF2	grb10 interacting gyf protein pthr14445
	Transcript_6961	ENSP00000422634.1	Q16566	CAMK4	serine/threonine-protein kinase pthr24349
	Transcript_697	ENSP00000225737.6	O43572	AKAP10	a-kinase anchor proteins pthr13155
	Transcript_6987	ENSP00000261793.8	Q9UQM7	CAMK2A	serine/threonine-protein kinase pthr24347
	Transcript_6995	ENSP00000374529.5	O75909	CCNK	cyclin pthr10026
	Transcript_7028	ENSP00000324173.6	P11021	HSPA5	heat shock protein 70kda pthr19375
	Transcript_7052	ENSP00000241052.4	P04040	CAT	catalase pthr11465
	Transcript_7099	ENSP00000324173.6	P11021	HSPA5	heat shock protein 70kda pthr19375
	Transcript_71	ENSP00000431710.1	Q9H422	HIPK3	dual specificity protein kinase pthr24058
	Transcript_7101	ENSP00000247815.4	Q8NG08	HELB	atp-dependent rna helicase pthr18934
	Transcript_7156	ENSP00000454264.1	Q9Y5A7	NUB1	nedd8 ultimate buster-1 (bs4 protein) pthr12948
	Transcript_7183	ENSP00000387070.3	Q6Y7W6	GIGYF2	grb10 interacting gyf protein pthr14445
	Transcript_7185	ENSP00000199280.3	P41181	AQP2	aquaporin transporter pthr19139
	Transcript_7190	ENSP00000378531.2	Q92570	NR4A3	nuclear hormone receptor pthr24085
	Transcript_72	ENSP00000331514.2	P63261	ACTG1	actin pthr11937
	Transcript_722	ENSP00000383979.1	Q5FWF4	ZRANB3	swi/snf-related matrix-associated actin-dependent regulator of chromatin subfamily-related pthr10799
	Transcript_7247	ENSP00000365693.3	Q9Y3D2	MSRB2	methionine sulfoxide reductase pthr10173
	Transcript_73	ENSP00000458435.1	P63261	ACTG1	actin pthr11937
	Transcript_7305	ENSP00000233146.2	P43246	MSH2	dna mismatch repair muts related proteins pthr11361
	Transcript_732	ENSP00000442070.1	Q12931	TRAP1	heat shock protein 90 pthr11528
	Transcript_7322	ENSP00000274192.5	P18405	SRD5A1	3-oxo-5-alpha-steroid 4-dehydrogenase pthr10556
	Transcript_7331	ENSP00000316291.4	Q7Z6E9	RBBP6
	Transcript_7389	ENSP00000361446.3	O14802	POLR3A	dna-directed rna polymerase pthr19376
	Transcript_7424	ENSP00000296555.4	Q969H0	FBXW7	f-box and wd40 domain protein pthr22844
	Transcript_7475	ENSP00000355205.3	Q9ULG1	INO80	swi/snf-related matrix-associated actin-dependent regulator of chromatin subfamily-related pthr10799
	Transcript_748	ENSP00000378360.3	Q3LXA3	TKFC	family not named pthr32101
	Transcript_7485	ENSP00000414398.1	Q9UBS4	DNAJB11	family not named pthr24077
	Transcript_7518	ENSP00000442820.1	P23526	AHCY	adenosylhomocysteinase pthr23420
	Transcript_7529	ENSP00000378297.4	P19838	NFKB1	nuclear factor nf-kappa-b protein pthr24169
	Transcript_7537	ENSP00000462495.1	P62195	PSMC5	26s protease regulatory subunit pthr23073
	Transcript_7555	ENSP00000348877.3	P06744	GPI	glucose-6-phosphate isomerase pthr11469
	Transcript_7556	ENSP00000416250.2	Q14232	EIF2B1	translation initiation factor eif-2b pthr10233
	Transcript_7586	ENSP00000386731.1	Q16719	KYNU	kynureninase pthr14084
	Transcript_759	ENSP00000277551.2	Q00975	CACNA1B	voltage-gated cation channel (calcium and sodium) pthr10037
	Transcript_760	ENSP00000352135.3	P21439	ABCB4	family not named pthr24221
	Transcript_7613	ENSP00000371270.1	O43766	LIAS	lipoyl synthase pthr10949
	Transcript_763	ENSP00000297185.3	P38646	HSPA9	heat shock protein 70kda pthr19375
	Transcript_7671	ENSP00000370625.1	P30876	POLR2B	dna-directed rna polymerase i subunit 2 pthr20856
	Transcript_7674	ENSP00000355315.3	P62891	RPL39	ribosomal protein l39e pthr19970
	Transcript_7741	ENSP00000228347.4	Q9NW08	POLR3B	dna-directed rna polymerase i subunit 2 pthr20856
	Transcript_7765	ENSP00000404684.2	Q9BXS9	SLC26A6	sulfate transporter pthr11814
	Transcript_7843	ENSP00000304408.3	P02461	COL3A1	family not named pthr24023
	Transcript_7870	ENSP00000249356.3	Q9UBS3	DNAJB9	family not named pthr24077
	Transcript_788	ENSP00000297185.3	P38646	HSPA9	heat shock protein 70kda pthr19375
	Transcript_7899	ENSP00000365804.2	Q9UBN7	HDAC6	histone deacetylase pthr10625
	Transcript_7922	ENSP00000384510.1	P27708	CAD	carbamoyltransferase related pthr11405
	Transcript_7939	ENSP00000304408.3	P02461	COL3A1	family not named pthr24023
	Transcript_8001	ENSP00000414398.1	Q9UBS4	DNAJB11	family not named pthr24077
	Transcript_8011	ENSP00000396771.2	Q9Y2G4	ANKRD6	family not named pthr24203
	Transcript_8018	ENSP00000296412.8	P11766	ADH5	alcohol dehydrogenase related pthr11695
	Transcript_812	ENSP00000257770.3	P21589	NT5E	5'-nucleotidase-related pthr11575
	Transcript_814	ENSP00000262803.4	Q92900	UPF1
	Transcript_8152	ENSP00000307298.4	Q9UK73	FEM1B	family not named pthr24173
	Transcript_8156	ENSP00000485021.1	P19388	POLR2E	family not named pthr10535
	Transcript_8162	ENSP00000373620.3	P10809	HSPD1	chaperonin pthr11353
	Transcript_8182	ENSP00000351777.6	P55072	VCP	aaa-family atpase pthr23077
	Transcript_8202	ENSP00000279387.7	P60510	PPP4C	serine/threonine protein phosphatase pthr11668
	Transcript_8211	ENSP00000373620.3	P10809	HSPD1	chaperonin pthr11353
	Transcript_8230	ENSP00000383115.3	Q5KU26	COLEC12	family not named pthr24021
	Transcript_8234	ENSP00000255078.3	P38935	IGHMBP2	dna2/nam7 helicase family pthr10887
	Transcript_8295	ENSP00000279550.7	P16989	YBX3	cold shock domain containing proteins pthr11544
	Transcript_8326	ENSP00000304408.3	P02461	COL3A1	family not named pthr24023
	Transcript_8358	ENSP00000380070.1	P04406	GAPDH	glyceraldehyde 3-phosphate dehydrogenase pthr10836
	Transcript_8394	ENSP00000351777.6	P55072	VCP	aaa-family atpase pthr23077
	Transcript_8403	ENSP00000384510.1	P27708	CAD	carbamoyltransferase related pthr11405
	Transcript_841	ENSP00000373620.3	P10809	HSPD1	chaperonin pthr11353
	Transcript_8415	ENSP00000356972.3	O75306	NDUFS2	nadh-ubiquinone oxidoreductase 49 kda subunit pthr11993
	Transcript_844	ENSP00000430432.1	Q92769	HDAC2	histone deacetylase pthr10625
	Transcript_8473	ENSP00000354855.3	Q14494	NFE2L1	family not named pthr24411
	Transcript_8487	ENSP00000307858.4	Q9P1Z0	ZBTB4	family not named pthr24397
	Transcript_8499	ENSP00000319814.4	P35558	PCK1	phosphoenolpyruvate carboxykinase pthr11561
	Transcript_8516	ENSP00000265081.6	P20585	MSH3	dna mismatch repair muts related proteins pthr11361
	Transcript_8533	ENSP00000368727.3	P47989	XDH	xanthine dehydrogenase pthr11908
	Transcript_858	ENSP00000298139.5	Q14191	WRN	dna helicase recq family member pthr13710
	Transcript_8673	ENSP00000249356.3	Q9UBS3	DNAJB9	family not named pthr24077
	Transcript_8678	ENSP00000414398.1	Q9UBS4	DNAJB11	family not named pthr24077
	Transcript_870	ENSP00000044462.7	P25789	PSMA4	proteasome subunit alpha/beta pthr11599
	Transcript_8702	ENSP00000361965.4	P00813	ADA	adenosine deaminase pthr11409
	Transcript_8795	ENSP00000196371.5	P55809	OXCT1	ketoacid-coenzyme a transferase pthr13707
	Transcript_8837	ENSP00000314505.5	Q9NXL9	MCM9
	Transcript_89	ENSP00000225964.5	P02452	COL1A1	family not named pthr24023
	Transcript_8902	ENSP00000355517.4	O15229	KMO	monooxygenase pthr13789
	Transcript_8927	ENSP00000310219.4	P17066	HSPA6	heat shock protein 70kda pthr19375
[truncated: 532 more rows]
