# Supplementary material for: Comparative Genomics of Color Morphs In the Coral Montastraea cavernosa
Source: Sci Rep. 2017 Nov 22;7:16039. doi: 10.1038/s41598-017-16371-9 (PMC5700045; doi:10.1038/s41598-017-16371-9)
Supplement: Supplementary file 3 — Table S2 [file 41598_2017_16371_MOESM3_ESM.xlsx]

## Sheet: mont.final.diff.exp
Table S2. Differential expression of transcripts in the Montastraea cavernosa host transcriptome. Brown highlighted transcripts are upregulated in brown morphs and orange highlighted transcripts are upregulated in orange morphs.
Name	logFC	logCPM	LR	PValue	FDR	UNiProt ID	OrthoDB ID	Pfam Domain	Description
Montastrea_4531	-10.6874	3.98156	71.0093	3.55539e-17	9.98821e-13	A7SQI3	EDO34027	ArgoN	N-terminal domain of argonaute
Montastrea_2488	-10.7507	2.53313	70.0526	5.77453e-17	9.98821e-13	A0T397	129974	A2M_comp	A-macroglobulin complement component
Montastrea_13794	-10.4733	2.26438	69.2613	8.6244e-17	9.98821e-13	A0A0B7A3G7	HSAL15674-PA	DUF2051	Double stranded RNA binding protein (DUF2051)
Montastrea_2944	-10.4401	2.22257	66.7033	3.156e-16	2.7413e-12	UPI00046D4C48	EDO42953
Montastrea_3164	-10.6507	2.43879	65.9582	4.60592e-16	3.20056e-12	E0VQJ0	PHUM378200-PA	EGF	EGF-like domain
Montastrea_23612	11.7728	3.56088	63.1281	1.93693e-15	1.12161e-11	UPI0004409F9D	ENSAMXP00000020332	OLF	Olfactomedin-like domain
Montastrea_1351	-9.55459	1.35571	59.1467	1.46342e-14	7.19453e-11	Gene =
Montastrea_23593	-7.86807	2.86309	58.9028	1.65658e-14	7.19453e-11	UPI0004409F9D	ENSAMXP00000020332	OLF	Olfactomedin-like domain
Montastrea_3832	10.7388	2.54594	58.4192	2.11817e-14	8.17709e-11	A7RY27	EDO43622	Kazal_2	Kazal-type serine protease inhibitor domain
Montastrea_18906	-9.2757	1.08394	58.0972	2.49483e-14	8.66803e-11	A7T288	EDO29932	Cpn60_TCP1	TCP-1/cpn60 chaperonin family
Montastrea_7589	8.53304	2.34409	57.168	4.00131e-14	1.26383e-10	Gene =
Montastrea_10747	-9.62566	1.43339	55.5228	9.23817e-14	2.67476e-10	A7S9S3	EDO39530	bZIP_1	bZIP transcription factor
Montastrea_1301	-10.2004	2.00155	52.6346	4.01743e-13	1.07371e-09	A7SEG4	EDO37920	TNF	TNF(Tumour Necrosis Factor) family
Montastrea_5750	-10.19	1.99461	50.339	1.29353e-12	3.21016e-09	Gene =
Montastrea_30299	9.14267	1.04309	48.2405	3.77027e-12	8.68823e-09	A7SJE7	EDO36147	DUF1754	Eukaryotic family of unknown function (DUF1754)
Montastrea_19704	6.42087	3.26112	48.124	4.00103e-12	8.68823e-09	B7T142	EDO35860	Carb_anhydrase	Eukaryotic-type carbonic anhydrase
Montastrea_39831	-7.42813	1.58657	47.459	5.61654e-12	1.14789e-08	W6A358	103547	Pentaxin	Pentaxin family
Montastrea_18874	10.4963	2.53825	46.6262	8.59032e-12	1.65812e-08	Gene =
Montastrea_12058	7.42358	1.32603	46.4207	9.54027e-12	1.74456e-08	Gene =
Montastrea_41338	9.22738	1.09811	45.392	1.61293e-11	2.80197e-08	Gene =
Montastrea_16016	-5.99073	3.02271	45.0356	1.93487e-11	3.20119e-08	J9KE54	ISCW007041-PA
Montastrea_26328	-8.86668	0.698219	44.8275	2.15179e-11	3.39826e-08	A7SMT0	EDO34991	Ras	Ras family
Montastrea_2872	-8.93785	0.772476	44.3294	2.77519e-11	4.19222e-08	UPI0001CBBE38	Sakowv30025815m	IFRD_C	Interferon-related protein conserved region
Montastrea_35074	9.42952	1.28742	43.5915	4.04595e-11	5.72695e-08	Gene =
Montastrea_5549	10.3762	2.19298	43.5556	4.12082e-11	5.72695e-08	C3YW89	242762	GBP	Guanylate-binding protein	N-terminal domain
Montastrea_31057	7.25918	1.25019	42.9986	5.47782e-11	7.32006e-08	A7S5E9	EDO41111
Montastrea_26221	-5.33273	4.89356	42.6045	6.70037e-11	8.62213e-08	E6PDN8	EDAN011676-RA
Montastrea_19668	11.0359	2.83561	40.6104	1.85814e-10	2.30569e-07	A7SA44	EDO39427
Montastrea_30193	-6.39457	1.73181	39.8105	2.79836e-10	3.35262e-07	UPI0005EFEED1	LH14820-PA
Montastrea_5964	8.97479	0.862582	39.2742	3.68277e-10	4.26514e-07	A7RYK1	EDO43536	SCHIP-1	Schwannomin-interacting protein 1
Montastrea_24190	-6.11335	1.35716	38.8671	4.53653e-10	4.93359e-07	A7SQJ7	EDO34000
Montastrea_26590	-6.42748	1.27024	38.864	4.54394e-10	4.93359e-07	Gene =
Montastrea_4345	-6.11225	1.63185	38.7574	4.79889e-10	5.0525e-07	C3ZSK9	187741	V-set	Immunoglobulin V-set domain
Montastrea_805	-10.4795	2.575	38.1301	6.61822e-10	6.76305e-07	O75165	ENSCAFP00000009440	DUF4339	Domain of unknown function (DUF4339)
Montastrea_31357	8.89723	0.791045	38.0001	7.07425e-10	7.0225e-07	A7RZ37	EDO43288	DLH	Dienelactone hydrolase family
Montastrea_30950	-8.85582	0.642149	37.364	9.80161e-10	9.45965e-07	Gene =
Montastrea_31314	8.62556	0.542742	35.8753	2.10362e-09	1.97535e-06	Gene =
Montastrea_20078	-9.16474	1.01435	34.4943	4.27511e-09	3.9088e-06	Gene =
Montastrea_8342	10.7691	2.57484	34.3761	4.54266e-09	3.98032e-06	A7RPA1		G_glu_transpept	Gamma-glutamyltranspeptidase
Montastrea_9424	-11.9079	4.52125	34.3162	4.68474e-09	3.98032e-06	G8HTB6	EDO36481	Zona_pellucida	Zona pellucida-like domain
Montastrea_1639	-11.0153	2.81046	34.3111	4.69702e-09	3.98032e-06	A7S4P8	EDO41358	zf-H2C2_2	Zinc-finger double domain
Montastrea_42757	-8.96445	0.823435	33.8646	5.90837e-09	4.88763e-06	B8VIW9
Montastrea_17084	-10.7401	2.54143	33.6253	6.68189e-09	5.39896e-06	A0A0K2TUR1	XP_002153867.2	fn2	Fibronectin type II domain
Montastrea_36623	-5.87765	1.0997	33.3262	7.79276e-09	6.15345e-06	Gene =
Montastrea_23613	6.09552	2.16836	32.8044	1.01912e-08	7.86854e-06	UPI0004409F9D	ENSAMXP00000020332	OLF	Olfactomedin-like domain
Montastrea_10183	-10.3121	2.1235	32.6038	1.12995e-08	8.53457e-06	A0A0B5KG64	EDO34460	Peptidase_C14	Caspase domain
Montastrea_20189	8.60447	0.521985	32.3076	1.31599e-08	9.72823e-06	S4RWV5	ENSPMAP00000009695	Pkinase_Tyr	Protein tyrosine kinase
Montastrea_13551	8.67658	2.80139	32.2216	1.37556e-08	9.95678e-06	A7SIP0	EDO36422	DUF4470	Domain of unknown function (DUF4470)
Montastrea_2869	4.85149	1.93142	32.0529	1.5003e-08	1.06381e-05	A7RN63	EDO47080	Hydrolase	haloacid dehalogenase-like hydrolase
Montastrea_6518	5.54809	3.36783	32.0118	1.53242e-08	1.06485e-05	A7SZR7	EDO30803	Reprolysin_5	Metallo-peptidase family M12
Montastrea_20236	-5.42224	2.35619	31.7664	1.73875e-08	1.18453e-05	A0A098LWE0	124483	Thyroglobulin_1	Thyroglobulin type-1 repeat
Montastrea_46782	-6.72188	1.86066	31.7139	1.78641e-08	1.19359e-05	UPI000641054C	102404	Gal_Lectin	Galactose binding lectin domain
Montastrea_9086	6.05187	2.41067	31.6464	1.84957e-08	1.21248e-05	C3YQ21	95675
Montastrea_13162	-9.84696	1.67127	31.5833	1.9107e-08	1.22936e-05	A7SRF9	EDO33717	VWA_2	von Willebrand factor type A domain
Montastrea_5553	-9.75537	1.5827	31.4023	2.09732e-08	1.32489e-05	A7T303	EDO29667
Montastrea_6644	5.62424	2.38586	31.313	2.19608e-08	1.36251e-05	A7RF42	EDO49894	EGF	EGF-like domain
Montastrea_11793	-9.77558	1.60478	31.2556	2.26199e-08	1.37878e-05	A7RF34	EDO50024	RabGAP-TBC	Rab-GTPase-TBC domain
Montastrea_5285	-9.85837	1.68115	31.1107	2.43729e-08	1.46002e-05	A7RGD8	EDO49510	Ion_trans_2	Ion channel
Montastrea_1845	-9.62124	1.45663	30.9819	2.60448e-08	1.52957e-05	UPI0006933F48	Sakowv30040289m
Montastrea_17907	-9.56356	1.39764	30.9545	2.64144e-08	1.52957e-05	I1GEH6	J4I956_FIBRA
Montastrea_3680	7.13574	3.79601	30.8558	2.77936e-08	1.56704e-05	A7SPR2	EDO34312	Bcl-2	Apoptosis regulator proteins	Bcl-2 family
Montastrea_19317	-10.215	2.03196	30.8439	2.79636e-08	1.56704e-05	Gene =
Montastrea_12374	4.65339	1.98758	30.5758	3.21079e-08	1.76071e-05	Gene =
Montastrea_5375	-9.49852	1.33483	30.5562	3.2433e-08	1.76071e-05	Gene =
Montastrea_49242	8.44028	0.374727	30.305	3.69181e-08	1.97336e-05	A7S4R8	EDO41333
Montastrea_38816	8.70138	0.609386	30.2124	3.87227e-08	2.03845e-05	A0A096MBH7	CPIJ008650-PA	PBP	Phosphatidylethanolamine-binding protein
Montastrea_44774	8.75057	0.654495	30.1542	3.99024e-08	2.06921e-05	Gene =
Montastrea_1538	13.2356	5.01163	30.0766	4.15313e-08	2.12201e-05	A7SN70	EDO34866	cEGF	Complement Clr-like EGF-like
Montastrea_7128	-9.41647	1.26226	29.943	4.4494e-08	2.24043e-05	A7SCF8	EDO38596	zf-DHHC	DHHC palmitoyltransferase
Montastrea_2545	-4.80082	2.32825	29.7149	5.00475e-08	2.48407e-05	A7SYN4	EDO31184
Montastrea_17245	-5.13663	1.32433	29.4335	5.7869e-08	2.82313e-05	I3QDC6	EDO38228	Pyr_redox_dim	Pyridine nucleotide-disulphide oxidoreductase	dimerisation domain
Montastrea_11583	-10.8469	2.61456	29.4123	5.85037e-08	2.82313e-05	V5IB95	LotgiP112524	P_proprotein	Proprotein convertase P-domain
Montastrea_34638	-6.61461	2.60576	29.3583	6.01579e-08	2.86319e-05	Gene =
Montastrea_18408	10.2159	2.0377	29.065	6.99895e-08	3.2861e-05	Gene =
Montastrea_56821	8.03877	0.0184858	28.9144	7.56493e-08	3.49146e-05	Gene =
Montastrea_17838	-9.26687	1.11251	28.8959	7.63732e-08	3.49146e-05	A7S780	EDO40451	zf-C2H2	Zinc finger	C2H2 type
Montastrea_10490	-8.92724	2.57584	28.6755	8.55775e-08	3.86143e-05	A7RYW1	EDO43394	DEAD	DEAD/DEAH box helicase
Montastrea_13267	-5.28691	2.61037	28.5863	8.96127e-08	3.99167e-05	A7RMZ4	EDO47182	Band_7	SPFH domain / Band 7 family
Montastrea_3688	8.29867	0.249368	28.5184	9.28137e-08	4.08192e-05	Gene =
Montastrea_10683	-8.40844	3.01115	28.3196	1.02849e-07	4.46671e-05	B8VIW9	EDO45343
Montastrea_29604	8.28871	0.236907	28.144	1.12614e-07	4.83043e-05	A7S0N9	EDO42705	DUF1772	Domain of unknown function (DUF1772)
Montastrea_587	-5.47427	1.61717	28.0925	1.15655e-07	4.9004e-05	Gene =
Montastrea_5671	11.6338	3.43456	27.9446	1.24836e-07	5.22568e-05	Q2N410	ENSSHAP00000007814	Lipoxygenase	Lipoxygenase
Montastrea_39007	8.0223	0.00244834	27.8765	1.2931e-07	5.33212e-05	Gene =
Montastrea_43257	4.52541	1.17879	27.8596	1.30448e-07	5.33212e-05	F6SQE1	ENSCINP00000006511	zf-RING_2	Ring finger domain
Montastrea_12059	7.99856	-0.0168288	27.5191	1.55554e-07	6.23149e-05	Gene =
Montastrea_3739	10.1623	1.98591	27.513	1.56038e-07	6.23149e-05	Gene =		AlbA_2	Putative DNA-binding domain
Montastrea_12061	-9.76734	1.5461	27.4314	1.62765e-07	6.3564e-05	V5IB95	LotgiP112524	Peptidase_S8	Subtilase family
Montastrea_2996	11.0405	2.84007	27.4307	1.62825e-07	6.3564e-05	A7SLX0	EDO35331	RasGEF	RasGEF domain
Montastrea_6986	11.001	2.80123	27.3867	1.66575e-07	6.43053e-05	C3YDX8	EDO33171	MMR_HSR1	50S ribosome-binding GTPase
Montastrea_2816	10.9866	2.78726	27.321	1.72329e-07	6.57957e-05	UPI0006983ACC	ENSGMOP00000017150	Ig_2	Immunoglobulin domain
Montastrea_23962	-9.7095	1.48314	27.2817	1.7587e-07	6.64175e-05	W5ND58	ENSLOCP00000018567	Peptidase_S8	Subtilase family
Montastrea_362	5.00641	3.79588	26.941	2.09758e-07	7.83637e-05	A0A076FS22	EDO45858	CALCOCO1	Calcium binding and coiled-coil domain (CALCOCO1) like
Montastrea_14738	10.6672	2.4822	26.603	2.49852e-07	9.23494e-05	A0A075AC32	ENSGACP00000013862	Tubulin_C	Tubulin C-terminal domain
Montastrea_43394	-4.30309	1.27886	26.5726	2.53814e-07	9.28264e-05	Gene =
Montastrea_21086	-6.6647	1.98614	26.4908	2.64793e-07	9.5833e-05	A7S110	EDO42676	MANEC	MANEC domain
Montastrea_25860	5.40196	0.789996	26.2854	2.94512e-07	0.00010549	V9KDL1	CFLO16540-PA	Disintegrin	Disintegrin
Montastrea_68768	5.49186	0.735896	26.2572	2.98844e-07	0.000105949	Gene =
Montastrea_11108	4.8455	1.12875	26.0441	3.33704e-07	0.00011603	A7RLS7	CUFF.2639.1_Ste	TPR_7	Tetratricopeptide repeat
Montastrea_1607	10.4363	2.25066	26.0234	3.37296e-07	0.00011603	UPI0005EEA4CF	63459	hEGF	Human growth factor-like EGF
Montastrea_52908	8.61523	10.2465	25.9762	3.45651e-07	0.000117738	A7TAG1	EDO27009
Montastrea_8776	10.3762	2.19234	25.8943	3.60638e-07	0.000120992	A7SBH1	EDO38922	Prominin	Prominin
Montastrea_11446	10.3935	2.20921	25.8861	3.6217e-07	0.000120992	UPI000521A1FB	ENSFALP00000011717	Peptidase_S8	Subtilase family
Montastrea_11931	10.2785	2.09774	25.7291	3.92857e-07	0.000129443	C3Z0I8	EKC19434	Pkinase	Protein kinase domain
Montastrea_15417	8.03569	1.82119	25.719	3.94917e-07	0.000129443	Gene =		CSD	'Cold-shock' DNA-binding domain
Montastrea_16991	-7.30946	3.33368	25.6743	4.04172e-07	0.000131239	Gene =
Montastrea_44084	8.27844	0.227256	25.496	4.43302e-07	0.000142612	Gene =		DUF3990	Protein of unknown function (DUF3990)
Montastrea_33534	10.1018	1.92723	25.4455	4.55054e-07	0.000145049	UPI0003456AFD
Montastrea_1773	10.0784	1.90553	25.3936	4.6747e-07	0.000147073	A7RKE8	EDO48232	PH	PH domain
Montastrea_4171	-3.97804	3.79454	25.3837	4.69869e-07	0.000147073	E9FVQ8	LFUL004831-RA	Interfer-bind	Interferon-alpha/beta receptor	fibronectin type III
Montastrea_56373	-6.02443	1.81377	25.2586	5.01354e-07	0.000155254	G3IME9	ENSEEUP00000000239
Montastrea_21999	9.98586	1.9797	25.2449	5.0494e-07	0.000155254	Gene =
Montastrea_31755	-8.74135	0.618995	25.1522	5.29783e-07	0.000161463	Gene =
Montastrea_1168	10.0417	1.86908	25.0276	5.65167e-07	0.000170749	UPI000697D893	nan	RRM_1	RNA recognition motif. (a.k.a. RRM	RBD	or RNP domain)
Montastrea_33035	8.07109	0.0439269	24.9363	5.92562e-07	0.000177483	A7SWB1	EDO32002	Ig_2	Immunoglobulin domain
Montastrea_17170	5.58657	1.45328	24.8584	6.17007e-07	0.000183225	I1IK71	PAC:15713652	Transposase_21	Transposase family tnp2
Montastrea_8910	4.85079	1.49414	24.8228	6.28498e-07	0.000185056	A7SIG3	EDO36525	RINGv	RING-variant domain
Montastrea_446	-5.18628	6.45802	24.6734	6.79135e-07	0.00019349	M1SUN2	H6BX22_EXODN	CENP-F_leu_zip	Leucine-rich repeats of kinetochore protein Cenp-F/LEK1
Montastrea_10427	9.78194	1.62361	24.6687	6.80802e-07	0.00019349	Gene =
Montastrea_9778	9.78649	1.62502	24.6589	6.84274e-07	0.00019349	T2MJM3	XP_002164744.1	PDZ	PDZ domain (Also known as DHR or GLGF)
Montastrea_22130	-8.82075	1.2693	24.6553	6.85556e-07	0.00019349	A7SEX2	EDO37730
Montastrea_15547	9.78473	1.62336	24.6384	6.91611e-07	0.00019349	T1EEE2	HelroP107946	S8_pro-domain	Peptidase S8 pro-domain
Montastrea_29191	-4.37249	0.956592	24.6305	6.94454e-07	0.00019349	H2YC92	ENSCSAVP00000002940	F5_F8_type_C	F5/8 type C domain
Montastrea_13042	9.74545	1.58561	24.6144	7.00266e-07	0.00019349	A7S9P1	EDO39612	CTP_transf_1	Cytidylyltransferase family
Montastrea_16624	3.8906	1.90766	24.6105	7.01698e-07	0.00019349	Gene =
Montastrea_5652	9.63106	1.47675	24.4454	7.6444e-07	0.000209131	A7RP53	EDO46853	IPK	Inositol polyphosphate kinase
Montastrea_11117	9.58592	1.43356	24.2848	8.30918e-07	0.000225542	A7SFE0	EDO37538	Guanylate_kin	Guanylate kinase
Montastrea_9703	-7.83044	2.05458	24.2693	8.37628e-07	0.000225601	Gene =
Montastrea_41344	8.05948	0.0330414	24.2279	8.55814e-07	0.000228726	Gene =
Montastrea_49423	-8.39868	0.30465	24.0971	9.15971e-07	0.000242935	Gene =
Montastrea_24806	-3.96976	1.73449	24.0677	9.30091e-07	0.000244811	Gene =
Montastrea_13416	-3.90295	1.25801	23.9487	9.89393e-07	0.000258462	Gene =
Montastrea_15949	9.38596	1.2446	23.8082	1.06429e-06	0.000275651	Gene =
Montastrea_1438	9.38317	1.24193	23.796	1.07106e-06	0.000275651	Gene =
Montastrea_66478	9.55797	1.40662	23.7692	1.08607e-06	0.000277459	Gene =
Montastrea_47244	9.43992	1.29606	23.7248	1.1114e-06	0.000281858	A0A061DAW0	Mqua15427
Montastrea_45485	-4.32511	1.17987	23.6811	1.13693e-06	0.000285446	Gene =
Montastrea_28428	-8.4767	0.373468	23.6726	1.14198e-06	0.000285446	Gene =
Montastrea_6871	9.28837	1.28747	23.5655	1.20732e-06	0.000299621	C3YXX8	221790	BCAS3	Breast carcinoma amplified sequence 3
Montastrea_27497	-8.28766	0.201581	23.4786	1.26309e-06	0.00031124	A7SLR3	EDO35344	Drf_GBD	Diaphanous GTPase-binding Domain
Montastrea_23567	8.4194	0.35247	23.4533	1.27985e-06	0.000313148	Gene =
Montastrea_12984	9.2379	1.10544	23.3758	1.33242e-06	0.000323732	Gene =		SAM_PNT	Sterile alpha motif (SAM)/Pointed domain
Montastrea_7058	4.86663	2.03361	23.1923	1.46582e-06	0.000353669	Gene =
Montastrea_40329	-8.25874	0.174092	23.0955	1.54154e-06	0.000367182	Gene =		Zona_pellucida	Zona pellucida-like domain
Montastrea_4920	9.16902	1.04082	23.0937	1.54296e-06	0.000367182	Gene =
Montastrea_16257	9.22324	1.09104	23.0374	1.58882e-06	0.000375524	W4XSG1	SPU_006358-tr	Cupin_8	Cupin-like domain
Montastrea_4372	9.25356	1.11926	22.9144	1.69377e-06	0.000397481	Gene =		AlbA_2	Putative DNA-binding domain
Montastrea_22102	-7.38755	2.07567	22.9022	1.7046e-06	0.000397481	Gene =
Montastrea_18776	4.91369	2.22692	22.7289	1.86544e-06	0.000432087	C3ZAA8	124962	Transferrin	Transferrin
Montastrea_12566	-7.99617	-0.0561938	22.7102	1.88368e-06	0.00043342	B7QD36	ISCW012781-PA
Montastrea_57895	-8.29171	1.80658	22.582	2.01366e-06	0.00046028	I6LA32	ENSDARP00000087872	COX2	Cytochrome C oxidase subunit II	periplasmic domain
Montastrea_33240	-4.26928	0.564506	22.5681	2.02828e-06	0.000460591	Gene =
Montastrea_36351	9.04687	0.926713	22.4812	2.1221e-06	0.000478768	UPI00070468C0	LotgiP174992	Ig_2	Immunoglobulin domain
Montastrea_16083	6.12973	0.914233	22.4651	2.13992e-06	0.000479674	Gene =
Montastrea_3625	5.13432	2.92164	22.4091	2.20329e-06	0.000490712	UPI0002A481EE	PAC:15725882
Montastrea_62614	5.99637	0.0497499	22.2176	2.43426e-06	0.000538701	A7T3P6	EDO29420
Montastrea_24887	-7.7791	-0.252676	22.0909	2.60042e-06	0.000571829	Gene =
Montastrea_39684	7.95524	-0.0586436	22.0488	2.65805e-06	0.000580825	H3A000	BGLTMP011073-PA	TIR_2	TIR domain
Montastrea_40078	7.92126	-0.0890422	22.0305	2.68347e-06	0.000582716	A7RPC6	EDO46662	BLOC1S3	Biogenesis of lysosome-related organelles complex 1 subunit 3
Montastrea_1000	8.99904	0.881764	21.7223	3.15108e-06	0.000680008	T2M683	EDO39661
Montastrea_28334	8.76491	0.665594	21.6082	3.34424e-06	0.000717237	UPI0006981860	Sakowv30039920m
Montastrea_53828	-7.71332	-0.315201	21.5856	3.38375e-06	0.000721258	Gene =	TPRE012973-RA
Montastrea_45126	8.56814	0.487236	21.5096	3.52069e-06	0.000745871	Gene =		F5_F8_type_C	F5/8 type C domain
Montastrea_4793	-4.8021	1.52491	21.4224	3.68447e-06	0.000775838	Gene =
Montastrea_6054	-4.06135	0.952633	21.4093	3.70959e-06	0.000776421	A7RMR9	EDO47143	C2	C2 domain
Montastrea_27371	-8.66007	0.419672	21.3133	3.90024e-06	0.000811438	A7S2I7	EDO42051	EMP24_GP25L	emp24/gp25L/p24 family/GOLD
Montastrea_32923	-7.41874	2.84076	21.1855	4.16901e-06	0.000862191	Gene =
Montastrea_26271	7.06285	-0.0746328	21.1219	4.30967e-06	0.000886006	UPI0001CB9818	Sakowv30004880m	DUF4062	Domain of unknown function (DUF4062)
Montastrea_17677	-7.74042	4.51565	21.062	4.44663e-06	0.000908787	B4VCZ2	PAC:15725080
Montastrea_17503	4.35158	1.25408	20.9582	4.69407e-06	0.000953747	Gene =
Montastrea_24948	8.25044	0.20141	20.9397	4.73961e-06	0.000957401	Gene =
Montastrea_30845	8.92982	0.817864	20.901	4.83636e-06	0.000971298	Q388A4	ENSTRUP00000030930
Montastrea_13168	-4.86983	2.67532	20.8709	4.91312e-06	0.000981043	F1KPK8	ACYPI009317-PA	ig	Immunoglobulin domain
Montastrea_1634	-5.03073	1.54189	20.8544	4.95541e-06	0.000983832	Gene =
Montastrea_27582	8.94553	0.833312	20.7911	5.12196e-06	0.00100679	Gene =
Montastrea_3652	6.9465	2.77766	20.7807	5.1498e-06	0.00100679	UPI000640C7DA	XP_002165941.2
Montastrea_22475	5.63339	0.735928	20.7777	5.15795e-06	0.00100679	Gene =
Montastrea_12403	-4.10372	1.24359	20.7156	5.32792e-06	0.00103415	A7SBH1	EDO38922	Prominin	Prominin
Montastrea_19982	-5.34047	2.41637	20.6391	5.54523e-06	0.00107035	A9JTR5	EDO26187
Montastrea_32585	-6.40313	1.65418	20.5551	5.79405e-06	0.0011122	Gene =
Montastrea_31889	-6.92322	0.847446	20.5214	5.89681e-06	0.00112571	A7SBD1	EDO38982	Ribosomal_L21e	Ribosomal protein L21e
Montastrea_8406	6.20502	2.54508	20.4692	6.05982e-06	0.00115051	A7RUQ1	Znev_10507	Hint_2	Hint domain
Montastrea_25087	8.82947	0.725675	20.4319	6.17924e-06	0.0011668	Gene =
Montastrea_36649	-3.92913	0.863832	20.3726	6.37356e-06	0.00119416	Gene =
Montastrea_5935	-4.11335	2.686	20.3668	6.39289e-06	0.00119416	Gene =
Montastrea_66126	6.00918	0.0684624	20.3456	6.46425e-06	0.00120104	Gene =
Montastrea_21903	8.82105	0.718123	20.3198	6.55178e-06	0.00121083	B9X084	EDO43427	Trypsin	Trypsin
Montastrea_9978	4.40883	2.39038	19.9584	7.91458e-06	0.00145494	A7RLR1	EDO47648	BTB	BTB/POZ domain
Montastrea_2335	8.62272	0.690796	19.9401	7.99068e-06	0.0014612	A7RLB9	EDO47663	OTU	OTU-like cysteine protease
Montastrea_13192	-3.35269	2.02843	19.7788	8.69408e-06	0.0015815	A7RS48	EDO45743	Abhydrolase_5	Alpha/beta hydrolase family
Montastrea_19212	-5.49312	0.647104	19.6703	9.2022e-06	0.00166521	V4AZV9	LotgiP137682	DDE_Tnp_4	DDE superfamily endonuclease
Montastrea_7358	8.12871	2.40463	19.6117	9.48885e-06	0.00170519	H0UZ39	Sakowv30036165m	Peptidase_S8	Subtilase family
Montastrea_17037	-5.88403	1.12233	19.6051	9.52129e-06	0.00170519	L5LVP3	Sakowv30002284m	Ran_BP1	RanBP1 domain
Montastrea_24481	-3.41562	0.955771	19.5918	9.58791e-06	0.00170832	UPI000695D732	Sakowv30012401m	CSD	'Cold-shock' DNA-binding domain
Montastrea_12871	-4.22419	0.530742	19.5676	9.7104e-06	0.00172132	Gene =
Montastrea_13676	-4.10416	1.10288	19.4683	1.02286e-05	0.00180397	Gene =
Montastrea_20553	4.57096	1.13322	19.3704	1.07662e-05	0.00188919	Gene =
Montastrea_21248	3.9817	1.11892	19.3469	1.08995e-05	0.00190297	W5L701	ENSAMXP00000015613
Montastrea_3830	-5.24549	2.69556	19.3066	1.11322e-05	0.00192782	W4XUF3	SPU_007056-tr	Pkinase_Tyr	Protein tyrosine kinase
Montastrea_30177	8.5965	0.511307	19.3031	1.11528e-05	0.00192782	Gene =
Montastrea_34967	-4.70585	0.187228	19.1475	1.20995e-05	0.00208112	Gene =
Montastrea_23336	-4.5744	1.34016	19.1154	1.2305e-05	0.00210604	Gene =
Montastrea_23453	8.52244	0.444637	19.088	1.24829e-05	0.00212601	Gene =
Montastrea_36517	4.61165	0.556624	19.0505	1.27301e-05	0.00215754	F6YEX5		CUB	CUB domain
Montastrea_19497	-3.47366	2.38636	19.0336	1.28434e-05	0.00216617	A0A0B4J2N2	EDO39465	Ras	Ras family
Montastrea_11587	3.27561	1.33006	18.9967	1.30942e-05	0.00219781	A7SSZ9	EDO33168	GYF	GYF domain
Montastrea_23101	8.53394	0.454238	18.9398	1.34906e-05	0.00225345	K1QA54	91787
Montastrea_5103	8.41961	0.351009	18.611	1.60293e-05	0.00265228	UPI0003F07831	Sakowv30045770m	Cnn_1N	Centrosomin N-terminal motif 1
Montastrea_16103	7.09555	1.04564	18.6022	1.61037e-05	0.00265228	Gene =
Montastrea_6485	8.3874	0.325191	18.6017	1.61073e-05	0.00265228	UPI0003F05DFA	Sakowv30014214m	Ank_4	Ankyrin repeats (many copies)
Montastrea_6016	6.15341	1.55844	18.5859	1.62414e-05	0.00266176	A7SNL0	EDO34674	Rad60-SLD_2	Ubiquitin-2 like Rad60 SUMO-like
Montastrea_46270	5.47907	1.30521	18.5735	1.63478e-05	0.00266661	H3BEV8	ENSLACP00000020429	TMF_DNA_bd	TATA element modulatory factor 1 DNA binding
Montastrea_58877	-7.74165	2.71933	18.5099	1.69021e-05	0.00274414	Gene =
Montastrea_31	-3.39902	1.32541	18.4911	1.70699e-05	0.00275849	K1R6P5	EKC36890
Montastrea_34596	8.37127	0.308777	18.4429	1.75076e-05	0.00281613	A7RGH0	EDO49522	GST_N_2	Glutathione S-transferase	N-terminal domain
Montastrea_25408	8.45463	0.384414	18.4229	1.76918e-05	0.00283264	Q94595	123943	P_proprotein	Proprotein convertase P-domain
Montastrea_9982	7.58205	1.8626	18.3496	1.83859e-05	0.00293027	G5BLA0	LotgiP112524	P_proprotein	Proprotein convertase P-domain
Montastrea_26416	8.33335	0.273438	18.3335	1.85417e-05	0.0029416	UPI00070462A4
Montastrea_39991	-3.75153	0.631937	18.3158	1.87148e-05	0.00295557	Gene =
Montastrea_36217	8.29057	0.235859	18.2926	1.89439e-05	0.00297822	I1GGM5	PAC:15727570
Montastrea_21582	7.37067	1.07071	18.2346	1.953e-05	0.00305654	UPI0003F06D29	Sakowv30031718m	IBR	IBR domain	a half RING-finger domain
Montastrea_35395	8.28166	0.227073	18.1572	2.03396e-05	0.00316897	C3YTF1	119291	Sdh_cyt	Succinate dehydrogenase/Fumarate reductase transmembrane subunit
Montastrea_5970	-3.92213	1.9874	18.1048	2.09073e-05	0.00324287	UPI0003F099CD	LotgiP141088
Montastrea_30540	8.28622	0.230838	18.0717	2.12742e-05	0.00328511	A7S225	EDO42210
Montastrea_49085	8.2185	0.171141	18.0569	2.14405e-05	0.00329614	Gene =
Montastrea_5634	5.35094	0.691926	18.012	2.19516e-05	0.00335628	A7RKB3	EDO48138
Montastrea_63634	8.19448	0.149892	18.0057	2.20248e-05	0.00335628	Gene =
Montastrea_673	-3.54163	5.0593	17.9303	2.29141e-05	0.00347396	A7TB28	EDO26789
Montastrea_73436	-4.25547	1.09088	17.9234	2.29971e-05	0.00347396	Gene =
Montastrea_31161	8.17071	0.128355	17.8599	2.37775e-05	0.00355381	A7SF03	EDO37728
Montastrea_71796	4.86619	1.24926	17.8596	2.37818e-05	0.00355381	A0A0A1XP58	ENSPSIP00000001938
Montastrea_3797	-3.9173	1.8586	17.8525	2.38701e-05	0.00355381	A7RG71	EDO49372	FG-GAP	FG-GAP repeat
Montastrea_36772	7.66517	-0.310572	17.8287	2.41705e-05	0.00355381	Gene =
Montastrea_7664	-3.31914	4.16354	17.8221	2.42547e-05	0.00355381	Gene =
Montastrea_12372	-3.37714	1.35908	17.8191	2.42937e-05	0.00355381	F7DFK4	ENSMODP00000014705	zf-C2H2	Zinc finger	C2H2 type
Montastrea_30671	4.60227	3.5934	17.8187	2.42984e-05	0.00355381	Gene =
Montastrea_21360	5.0298	1.79886	17.8151	2.43439e-05	0.00355381	A7RV69	EDO44523	Stathmin	Stathmin family
Montastrea_14297	4.90575	0.742035	17.7428	2.52866e-05	0.00367598	A7RPM0	EDO46532	GBP	Guanylate-binding protein	N-terminal domain
Montastrea_14466	8.16788	0.125358	17.6958	2.59192e-05	0.00375224	A7RK70	EDO48117
Montastrea_22781	6.83444	4.69052	17.6681	2.62999e-05	0.00379155	Gene =
Montastrea_32274	-6.08913	0.443844	17.5955	2.73233e-05	0.00392281	Gene =
Montastrea_15856	-3.63869	2.4563	17.5815	2.75259e-05	0.00393532	Gene =
Montastrea_70258	-3.4138	0.96921	17.5738	2.76369e-05	0.00393532	Gene =
Montastrea_19441	6.54957	1.11867	17.5657	2.77547e-05	0.00393596	I1FXF5	PAC:15720814	Ig_2	Immunoglobulin domain
Montastrea_13968	8.03725	0.0110296	17.5491	2.79985e-05	0.00395439	A7SK91	EDO35852	Dynein_heavy	Dynein heavy chain and region D6 of dynein motor
Montastrea_53327	-7.35201	2.13531	17.5136	2.85253e-05	0.00401249	Gene =
Montastrea_31583	8.03634	0.00964164	17.4702	2.91854e-05	0.00408878	UPI0003456AFD
Montastrea_16273	-3.93363	0.508395	17.4588	2.93598e-05	0.0040967	Gene =
Montastrea_21077	4.27298	1.55561	17.4482	2.95247e-05	0.00410322	Gene =
Montastrea_40549	8.03842	0.0112367	17.4166	3.00197e-05	0.00415539	Gene =
Montastrea_49028	4.89992	-0.0066057	17.3916	3.04165e-05	0.00419361	Gene =
Montastrea_6101	-3.17877	1.17576	17.3549	3.10101e-05	0.00425856	Gene =
Montastrea_4436	7.37133	3.18881	17.3371	3.13022e-05	0.00428174	A0A076FS22	EDO45858	PAS_4	PAS fold
Montastrea_45409	7.94035	-0.0737257	17.3054	3.18289e-05	0.00432495	C3XPW9	118457	GCC2_GCC3	GCC2 and GCC3
Montastrea_1013	5.50359	2.07214	17.3031	3.1867e-05	0.00432495	G3WW91	ENSGGOP00000007671
Montastrea_23045	-6.48379	0.904607	17.293	3.20362e-05	0.00433099	V5IB95	Bm3293c	Peptidase_S8	Subtilase family
Montastrea_31582	7.9539	-0.0624731	17.2736	3.2366e-05	0.00435862	UPI0003456AFD
Montastrea_34294	-3.92748	1.70527	17.2519	3.27365e-05	0.00439149	G3IME9	ENSPMAP00000000449	OLF	Olfactomedin-like domain
Montastrea_9671	3.03651	2.37627	17.2275	3.31597e-05	0.00441139	A7S445	EDO41516	DDE_Tnp_4	DDE superfamily endonuclease
Montastrea_50486	4.84483	0.0762596	17.2268	3.31718e-05	0.00441139	Gene =
Montastrea_72502	-4.93431	4.33442	17.2161	3.33593e-05	0.00441139	UPI000640DCB9	EDO27009
Montastrea_54483	7.92619	-0.085518	17.2142	3.33927e-05	0.00441139	Gene =
Montastrea_25784	4.37776	2.01961	17.2063	3.3532e-05	0.00441301	UPI0001CBA449	Sakowv30027771m	Laminin_G_3	Concanavalin A-like lectin/glucanases superfamily
Montastrea_21099	4.53355	2.29181	17.1532	3.44836e-05	0.00452113	A7SFR2	EDO37440	Melibiase_2	Alpha galactosidase A
Montastrea_15371	-3.43406	0.763285	17.1199	3.50926e-05	0.00458367	UPI00042B9930	ENSGALP00000013303
Montastrea_42962	7.86281	-0.140776	17.0738	3.59547e-05	0.00467869	Gene =	Sakowv30013590m	Death	Death domain
Montastrea_9008	-4.08191	1.87479	17.0642	3.61378e-05	0.00468497	A7SAX2	EDO39121	fn3	Fibronectin type III domain
Montastrea_31639	-6.08614	0.684709	17.027	3.68515e-05	0.00475974	A0A0B6Z733	SPU_005314-tr
Montastrea_62840	-3.19326	0.924107	16.9967	3.7445e-05	0.00481848	Gene =
Montastrea_3802	-3.16173	1.81013	16.8128	4.12545e-05	0.0052891	D2VXP9	nan	zf-CCHC	Zinc knuckle
Montastrea_30216	-2.91424	1.40155	16.6402	4.5182e-05	0.00577133	Gene =
Montastrea_11814	-3.10159	1.69032	16.5799	4.66438e-05	0.00593624	UPI0005EFEED1	LH14820-PA
Montastrea_5104	8.74448	5.42107	16.5529	4.73105e-05	0.00599912	Gene =
Montastrea_22453	4.62485	0.309696	16.4539	4.98464e-05	0.00629769	UPI0003704FEB	77595	Glyco_trans_1_4	Glycosyl transferases group 1
Montastrea_10801	4.09512	2.1766	16.4411	5.01845e-05	0.00630764	A7RQP1	EDO46144	Pkinase	Protein kinase domain
Montastrea_23137	4.38967	0.899314	16.4372	5.02883e-05	0.00630764	Gene =
Montastrea_64208	-4.45129	2.04227	16.2709	5.49008e-05	0.00684006	UPI000623A399	LH19379-PA	Collagen	Collagen triple helix repeat (20 copies)
Montastrea_28649	-5.73512	0.128544	16.27	5.49268e-05	0.00684006	Gene =
Montastrea_4576	-4.57569	1.50557	16.225	5.62473e-05	0.00697949	UPI000703D167
Montastrea_46430	-5.0032	11.6932	16.1338	5.90209e-05	0.00729759	A0A0A1XP58	B8MI73_TALSN
Montastrea_565	6.07461	2.53555	16.1176	5.95276e-05	0.00733414	A7RJZ9	EDO48069	Ldl_recept_b	Low-density lipoprotein receptor repeat class B
Montastrea_3674	-3.77914	3.94788	16.0829	6.0628e-05	0.00744332	Gene =
Montastrea_11582	-3.67046	2.75465	15.9944	6.35298e-05	0.00777211	Gene =
Montastrea_31500	4.39104	1.08665	15.9853	6.38357e-05	0.00778213	A0A0C9RKF3	tetur01g14610.1	UQ_con	Ubiquitin-conjugating enzyme
Montastrea_19412	6.28389	0.86884	15.9401	6.53783e-05	0.00794231	Gene =
Montastrea_48388	-3.29379	2.35258	15.9044	6.66247e-05	0.00806553	A7S6W8	EDO40501	DnaJ	DnaJ domain
Montastrea_9228	-4.05711	4.24675	15.8734	6.77223e-05	0.00816599	Gene =
Montastrea_8994	5.11184	13.1726	15.8678	6.79246e-05	0.00816599	J9I0R4	FOCC016952-RA
Montastrea_8510	3.7187	2.47796	15.8562	6.83405e-05	0.00818766	A0A0G2SJV2	EDO49691	Sulfate_transp	Sulfate permease family
Montastrea_63240	5.01451	-0.21434	15.7903	7.07644e-05	0.00844893	Gene =
Montastrea_9085	3.24761	2.69223	15.7659	7.1682e-05	0.00852918	C3YQ21	95675
Montastrea_48385	-5.44867	0.609474	15.6975	7.43217e-05	0.00881308	UPI00070468C0	EKC42776	I-set	Immunoglobulin I-set domain
Montastrea_36484	4.24204	0.196562	15.627	7.71468e-05	0.00909973	Gene =
Montastrea_17013	4.9079	2.76509	15.6241	7.72628e-05	0.00909973	A7RT04	EDO45365	CUB	CUB domain
Montastrea_32576	3.57857	1.56699	15.5676	7.96059e-05	0.00934401	Gene =	Sakowv30026898m
Montastrea_26685	5.94178	4.68896	15.547	8.04791e-05	0.00939487	A0A090XF23	D4AQK2_ARTBC
Montastrea_13661	-2.82804	1.29094	15.535	8.09912e-05	0.00939487	Gene =
Montastrea_13237	-2.98781	1.2552	15.5326	8.10948e-05	0.00939487	A7RG78	EDO49481
Montastrea_19562	-3.74407	1.69382	15.5265	8.13559e-05	0.00939487	Gene =
Montastrea_9095	-3.25436	1.28477	15.5257	8.13912e-05	0.00939487	Gene =
Montastrea_2935	-3.22564	3.13769	15.4627	8.41515e-05	0.00968132	A0A0B2YFP6	5517579.p	DAO	FAD dependent oxidoreductase
Montastrea_3409	-3.33392	2.10043	15.4172	8.62011e-05	0.00988439	Gene =
