# Supplementary material for: Comparative Genomics of Color Morphs In the Coral Montastraea cavernosa
Source: Sci Rep. 2017 Nov 22;7:16039. doi: 10.1038/s41598-017-16371-9 (PMC5700045; doi:10.1038/s41598-017-16371-9)
Supplement: Supplementary file 4 — Table S3 [file 41598_2017_16371_MOESM4_ESM.xlsx]

## Sheet: symb.final.diff.exp
Table S3. Differential expression of transcripts in the Montastraea cavernosa Symbiodinium spp. metatranscriptome. Brown highlighted transcripts are upregulated in brown morphs and orange highlighted transcripts are upregulated in orange morphs.
Name	logFC	logCPM	LR	PValue	FDR	UNiProt ID	OrthoDB ID	Pfam Domain	Description
Symbiodinium_transcript_4996	9.57902	2.18837	80.8108	2.48396e-19	3.86106e-15	Gene =
Symbiodinium_transcript_13999	-6.22482	1.09563	60.492	7.38785e-15	5.74184e-11	D1LX14	Sakowv30018553m	FKBP_C	FKBP-type peptidyl-prolyl cis-trans isomerase
Symbiodinium_transcript_2926	-4.57928	6.42786	54.319	1.70448e-13	7.71001e-10	E0XS38	EDAN011676-RA
Symbiodinium_transcript_6412	-4.96549	1.18883	53.7549	2.27124e-13	7.71001e-10	Gene =
Symbiodinium_transcript_4300	4.72556	3.17614	53.5821	2.48006e-13	7.71001e-10	Gene =
Symbiodinium_transcript_2925	8.29879	1.01653	50.0973	1.46307e-12	3.79033e-09	Gene =
Symbiodinium_transcript_634	-4.4198	3.87806	48.8737	2.7298e-12	6.06171e-09	UPI0005F4DB08	LH14683-PA
Symbiodinium_transcript_7317	-7.78957	0.405902	45.745	1.34692e-11	2.61707e-08	T2M357	LotgiP154170	zf-C3HC4	Zinc finger	C3HC4 type (RING finger)
Symbiodinium_transcript_935	8.92417	1.60104	41.3886	1.24785e-10	2.15518e-07	Gene =
Symbiodinium_transcript_11302	7.76657	0.554524	40.2543	2.22962e-10	3.46573e-07	Gene =	SMAR005652-PA
Symbiodinium_transcript_18159	-8.0515	0.699507	39.6416	3.0511e-10	4.31148e-07	Gene =
Symbiodinium_transcript_20246	-4.57594	1.46373	37.5435	8.93973e-10	1.15799e-06	Gene =
Symbiodinium_transcript_6762	-7.79743	0.462886	36.8884	1.2509e-09	1.45829e-06	Gene =
Symbiodinium_transcript_12137	-8.76619	1.38149	36.7933	1.31344e-09	1.45829e-06	Gene =
Symbiodinium_transcript_4567	-10.4263	2.89516	34.766	3.71812e-09	3.85296e-06	Gene =
Symbiodinium_transcript_13503	7.52448	0.350326	34.6044	4.03983e-09	3.92469e-06	Gene =
Symbiodinium_transcript_8855	-5.98934	4.40665	33.4841	7.18506e-09	6.56968e-06	Gene =		Connexin	Connexin
Symbiodinium_transcript_8121	-3.94981	1.1406	33.0158	9.14124e-09	7.89397e-06	Gene =
Symbiodinium_transcript_7726	4.67723	0.804089	32.6958	1.07772e-08	8.81689e-06	Gene =
Symbiodinium_transcript_6616	-9.46535	1.93814	32.4597	1.21691e-08	9.45782e-06	Gene =		zf-RING-like	RING-like domain
Symbiodinium_transcript_13964	5.73839	0.577509	32.1809	1.40468e-08	1.03973e-05	Gene =
Symbiodinium_transcript_2573	-3.34274	1.66101	31.478	2.01715e-08	1.42521e-05	Gene =
Symbiodinium_transcript_7274	-3.8774	1.7883	30.4231	3.47365e-08	2.34759e-05	Gene =
Symbiodinium_transcript_2270	3.78063	3.21085	30.0189	4.27853e-08	2.77106e-05	Gene =
Symbiodinium_transcript_27576	-8.80948	1.22497	29.7666	4.87328e-08	3.03001e-05	W5ND58	ENSLOCP00000018567
Symbiodinium_transcript_3851	3.66562	1.87804	28.988	7.28263e-08	4.35389e-05	C3ZXM2	105480
Symbiodinium_transcript_4400	5.71788	1.23314	28.5353	9.20052e-08	5.21581e-05	Gene =
Symbiodinium_transcript_948	-3.58785	4.08839	28.4947	9.39544e-08	5.21581e-05	Gene =
Symbiodinium_transcript_11031	-3.3471	4.50323	28.2117	1.08743e-07	5.8286e-05	E6PDN8	EDO27009
Symbiodinium_transcript_10062	4.36428	0.888556	27.6985	1.41774e-07	7.34578e-05	Gene =
Symbiodinium_transcript_11742	-2.87975	1.72466	27.5255	1.55036e-07	7.7738e-05	E0XXC3
Symbiodinium_transcript_21271	-7.21076	-0.0262028	27.3089	1.73415e-07	8.42364e-05	Gene =
Symbiodinium_transcript_8035	3.81357	1.42368	27.1884	1.84563e-07	8.69348e-05	G4LUK9	Smp_143300.1:pep	I-set	Immunoglobulin I-set domain
Symbiodinium_transcript_7926	4.18616	0.800694	26.7593	2.30438e-07	0.000104742	Gene =
Symbiodinium_transcript_20351	4.69347	1.62326	26.7145	2.35844e-07	0.000104742	C3XR67	73096	GBP	Guanylate-binding protein	N-terminal domain
Symbiodinium_transcript_7948	3.60834	1.88299	26.2994	2.92382e-07	0.000126244	UPI0006441B7C	Emex06736
Symbiodinium_transcript_9564	8.66705	1.34275	25.788	3.81051e-07	0.000157535	Gene =
Symbiodinium_transcript_8941	-2.87459	2.07497	25.7675	3.85122e-07	0.000157535	Gene =
Symbiodinium_transcript_2273	-4.01809	4.28202	25.1913	5.19147e-07	0.000206913	Gene =
Symbiodinium_transcript_14984	-3.8969	2.7301	24.0771	9.25523e-07	0.000352133	Gene =
Symbiodinium_transcript_1934	-3.82276	2.31351	24.0703	9.28811e-07	0.000352133	Gene =
Symbiodinium_transcript_34564	-4.49679	1.82086	23.9636	9.81741e-07	0.000363338	E0XUC8
Symbiodinium_transcript_3215	-3.96674	4.23851	23.858	1.03711e-06	0.000374905	Gene =
Symbiodinium_transcript_19562	-3.57751	0.331894	23.7425	1.10123e-06	0.000389034	Gene =
Symbiodinium_transcript_4926	-3.21759	3.92602	23.2468	1.42488e-06	0.000492185	Q0MX19	Aflo02054
Symbiodinium_transcript_424	-2.65529	2.05783	23.1235	1.51923e-06	0.000513369	Gene =
Symbiodinium_transcript_13389	8.18302	0.908034	22.8258	1.77368e-06	0.000586598	Gene =
Symbiodinium_transcript_2937	-2.47468	2.731	22.2082	2.44622e-06	0.000792167	H2MV43	ENSORLP00000022669	Drf_GBD	Diaphanous GTPase-binding Domain
Symbiodinium_transcript_13018	-3.25281	2.28873	21.8727	2.91357e-06	0.000924255	Gene =
Symbiodinium_transcript_4744	4.34184	4.28574	21.6908	3.20328e-06	0.000995836	Gene =
Symbiodinium_transcript_20285	4.31321	0.482295	21.6082	3.34413e-06	0.00101924	T1EGX7	Mqua12173	Collagen	Collagen triple helix repeat (20 copies)
Symbiodinium_transcript_4398	-2.85824	4.57757	21.5515	3.44459e-06	0.00102967	V6F3Z3	Aflo02054
Symbiodinium_transcript_3251	4.0033	2.79179	21.3826	3.76174e-06	0.00107936	T1EEE2	HelroP107946	S8_pro-domain	Peptidase S8 pro-domain
Symbiodinium_transcript_7048	-3.40641	0.914417	21.3778	3.77113e-06	0.00107936	I3KEQ1	ENSONIP00000019597	DIOX_N	non-haem dioxygenase in morphine synthesis N-terminal
Symbiodinium_transcript_9057	3.1594	1.09425	21.3535	3.81914e-06	0.00107936	Gene =
Symbiodinium_transcript_1477	-2.91938	4.88812	21.1778	4.18594e-06	0.00114755	Gene =
Symbiodinium_transcript_3301	-2.642	1.62274	21.1677	4.20807e-06	0.00114755	Gene =
Symbiodinium_transcript_4309	4.77747	0.969153	20.7755	5.1639e-06	0.00136861	Gene =
Symbiodinium_transcript_20930	7.75132	0.533672	20.7641	5.19482e-06	0.00136861	Gene =
Symbiodinium_transcript_10248	5.44655	1.63232	20.5439	5.82783e-06	0.0015098	Gene =
Symbiodinium_transcript_1668	-2.52475	2.61374	20.4036	6.27115e-06	0.00155973	Gene =
Symbiodinium_transcript_13795	-4.97981	10.3546	20.3995	6.28463e-06	0.00155973	A0A078A2G4	LFUL010737-RA
Symbiodinium_transcript_1561	-2.85587	4.20118	20.3823	6.34129e-06	0.00155973	UPI000618862A	CRE00888	SEA	SEA domain
Symbiodinium_transcript_37026	-3.41756	1.09741	20.3581	6.42196e-06	0.00155973	Gene =
Symbiodinium_transcript_9021	-3.05004	0.519781	20.2289	6.87071e-06	0.00164305	Gene =
Symbiodinium_transcript_7749	-3.45349	1.64723	19.5561	9.76859e-06	0.00227467	K9WGT5	EDO41919	CAP	Cysteine-rich secretory protein family
Symbiodinium_transcript_27123	3.28008	1.11715	19.5491	9.80462e-06	0.00227467	Gene =
Symbiodinium_transcript_11447	-3.38677	0.744012	19.4498	1.03281e-05	0.00232951	Gene =
Symbiodinium_transcript_6649	-2.28392	2.83775	19.44	1.03809e-05	0.00232951	UPI0004969A4B	ENSOARP00000015820	DUF3552	Domain of unknown function (DUF3552)
Symbiodinium_transcript_21535	4.25431	0.420721	19.4199	1.04906e-05	0.00232951	Gene =	ENSSARP00000011970	Death	Death domain
Symbiodinium_transcript_6283	-2.48457	2.38661	19.3216	1.10452e-05	0.00241812	Gene =
Symbiodinium_transcript_2885	7.48159	0.301468	19.2177	1.16625e-05	0.0025178	W4W014	ENSTRUP00000046791	THAP	THAP domain
Symbiodinium_transcript_13716	-2.88828	5.15057	19.1434	1.21254e-05	0.00255891	A0A0H2Z536	CCAP010035-RA
Symbiodinium_transcript_11543	-3.93061	1.83402	19.1345	1.21821e-05	0.00255891	Gene =	ENSLAFP00000027559	Ephrin_lbd	Ephrin receptor ligand binding domain
Symbiodinium_transcript_8354	-4.56575	8.94462	18.9944	1.31103e-05	0.00264224	M1DBW2	EDAN018907-RA
Symbiodinium_transcript_6246	2.53873	3.79863	18.9869	1.31619e-05	0.00264224	Gene =
Symbiodinium_transcript_11299	-4.72568	-0.00622518	18.9653	1.33117e-05	0.00264224	Gene =
Symbiodinium_transcript_10958	7.32521	0.176756	18.9586	1.33588e-05	0.00264224	Gene =
Symbiodinium_transcript_10037	7.32504	0.172315	18.9486	1.34288e-05	0.00264224	Gene =
Symbiodinium_transcript_4560	7.56431	3.5189	18.8504	1.41382e-05	0.00273665	Gene =		BRICHOS	BRICHOS domain
Symbiodinium_transcript_13468	-2.34142	4.69633	18.8339	1.42607e-05	0.00273665	Gene =
Symbiodinium_transcript_13351	2.88701	1.57395	18.8027	1.44964e-05	0.00274796	A7STX9	EDO32863
Symbiodinium_transcript_36077	7.19288	0.0660903	18.7686	1.47579e-05	0.00276383	Gene =
Symbiodinium_transcript_11467	-2.43697	4.06069	18.7285	1.5071e-05	0.00278886	Q3BKI0	Aflo02054
Symbiodinium_transcript_12836	-3.39911	1.62043	18.6785	1.54719e-05	0.00282936	Gene =
Symbiodinium_transcript_9826	-2.90396	1.4288	18.6229	1.59291e-05	0.0028791	A7SM68	EDO35179	Phage_integrase	Phage integrase family
Symbiodinium_transcript_11008	-2.53869	1.24492	18.5895	1.6211e-05	0.00289015	Gene =
Symbiodinium_transcript_5615	-2.55896	0.900681	18.5666	1.64067e-05	0.00289015	Gene =
Symbiodinium_transcript_8473	-2.89047	1.04564	18.5503	1.65481e-05	0.00289015	A7RYZ5	EDO43272	p450	Cytochrome P450
Symbiodinium_transcript_7712	3.47622	1.57468	18.494	1.70438e-05	0.00294365	A0A0E9WLN9		DERM	Dermatopontin
Symbiodinium_transcript_26813	-3.95492	4.99278	18.3093	1.87793e-05	0.00320775	L8NT21
Symbiodinium_transcript_18551	7.02067	-0.0732229	18.1637	2.02709e-05	0.0033883	Gene =
Symbiodinium_transcript_2975	-2.50167	2.76024	18.1466	2.04531e-05	0.0033883	A7RIR1	EDO48842
Symbiodinium_transcript_10769	-2.68086	1.48421	18.1432	2.04902e-05	0.0033883	A7SZN9	EDO30817	Pkinase_Tyr	Protein tyrosine kinase
Symbiodinium_transcript_13550	5.32094	0.26682	17.8646	2.37196e-05	0.00388103	Gene =
Symbiodinium_transcript_22486	-8.23792	4.60149	17.8403	2.40245e-05	0.00388997	Gene =
Symbiodinium_transcript_2265	-5.41489	5.3632	17.8024	2.45078e-05	0.00392731	I1G9J6	PAC:15725080
Symbiodinium_transcript_12625	-2.99283	2.66309	17.5653	2.77609e-05	0.00435035	Gene =
Symbiodinium_transcript_5598	-2.0685	3.14103	17.55	2.79849e-05	0.00435035	Gene =
Symbiodinium_transcript_10255	3.7481	1.66151	17.5498	2.79874e-05	0.00435035	A0A073CGS4
Symbiodinium_transcript_20924	-2.68718	1.77294	17.4992	2.87429e-05	0.00442357	Gene =
Symbiodinium_transcript_4721	2.80908	2.1332	17.47	2.91872e-05	0.0044479	C3XR67	73096
Symbiodinium_transcript_31438	-5.62686	6.76561	17.2788	3.22766e-05	0.00487094	A0A090BIE7	TriadP51202
Symbiodinium_transcript_10180	-2.10125	2.49774	17.2426	3.28978e-05	0.00491695	A0A087T712	CUFF.5728.1_Ste
Symbiodinium_transcript_4336	2.30973	2.44179	17.213	3.34136e-05	0.00494649	W5LZ68	ENSLOCP00000001425
Symbiodinium_transcript_1982	5.9816	0.739431	17.1301	3.49041e-05	0.00511839	UPI0005C34CD0	XP_004208670.1	DNA_pol_B_2	DNA polymerase type B	organellar and viral
Symbiodinium_transcript_40093	-3.47132	3.95717	17.0402	3.65974e-05	0.00531654	Gene =
Symbiodinium_transcript_9449	-2.67038	1.14129	17.011	3.71638e-05	0.00534883	C3Y7R1	71426
Symbiodinium_transcript_17788	-2.13471	2.58248	16.9904	3.75702e-05	0.00535771	Gene =
Symbiodinium_transcript_8662	5.30575	0.839575	16.8861	3.96904e-05	0.00560861	Gene =
Symbiodinium_transcript_6710	-7.47453	11.3186	16.816	4.11841e-05	0.00576725	A0A076L0B5	ENSGMOP00000003088
Symbiodinium_transcript_33334	-2.1681	3.89369	16.7726	4.21371e-05	0.00584803	Gene =
Symbiodinium_transcript_10456	2.74379	0.798887	16.6884	4.40499e-05	0.0060594	UPI0004F4AAEA	Sakowv30045988m
Symbiodinium_transcript_14163	-3.12284	0.14125	16.646	4.50443e-05	0.00610325	UPI0006989AA9	SPU_014997-tr	RVT_1	Reverse transcriptase (RNA-dependent DNA polymerase)
Symbiodinium_transcript_977	-2.73966	2.12423	16.6414	4.5154e-05	0.00610325	Gene =	HelroP109918
Symbiodinium_transcript_5154	5.61141	4.99989	16.5959	4.62498e-05	0.00619748	Gene =		BRICHOS	BRICHOS domain
Symbiodinium_transcript_35962	3.23533	0.462535	16.357	5.24617e-05	0.00696978	W0VMV3	G4NHQ0_MAGO7
Symbiodinium_transcript_14074	-4.06333	6.45279	16.3374	5.30062e-05	0.00698244	I1QKX6
Symbiodinium_transcript_4585	2.75822	3.64551	16.1628	5.81234e-05	0.00746563	A0A091NJH5	FOCC003055-RA
Symbiodinium_transcript_12172	-3.09814	3.56005	16.1545	5.83798e-05	0.00746563	Gene =
Symbiodinium_transcript_3339	3.0238	2.41274	16.1502	5.85112e-05	0.00746563	Gene =
Symbiodinium_transcript_36446	-4.84721	5.70645	16.1475	5.85954e-05	0.00746563	A0A078E0Q2
Symbiodinium_transcript_33345	3.0139	1.2734	16.0437	6.1896e-05	0.00782204	Gene =
Symbiodinium_transcript_5970	3.58686	1.79372	15.9767	6.41269e-05	0.00803862	V5GQ14	ENSTRUP00000027830	Tetraspannin	Tetraspanin family
Symbiodinium_transcript_19916	-3.82025	1.15163	15.7039	7.40698e-05	0.00921073	Gene =
Symbiodinium_transcript_2969	-3.63064	2.26894	15.6532	7.60818e-05	0.00938583	G3IGG4	EDO28042
Symbiodinium_transcript_4936	-2.02816	3.29567	15.5963	7.84075e-05	0.00959658	Gene =
Symbiodinium_transcript_6331	3.69874	1.29405	15.5519	8.02703e-05	0.00974782	A0A0C2GL91	EFX71187	Lipase_3	Lipase (class 3)
Symbiodinium_transcript_4492	-2.06153	4.52573	15.5205	8.16157e-05	0.00983437	H6SIA9	1147817.p
