# Supplementary material for: Comparative Genomics of Color Morphs In the Coral Montastraea cavernosa
Source: Sci Rep. 2017 Nov 22;7:16039. doi: 10.1038/s41598-017-16371-9 (PMC5700045; doi:10.1038/s41598-017-16371-9)
Supplement: Supplementary file 5 — Table S4 [file 41598_2017_16371_MOESM5_ESM.xlsx]

## Sheet: diffexp_meta
Table S4. Differential expression of transcripts in the Montastraea cavernosa microbiome metatranscriptome. Brown highlighted transcripts are upregulated in brown morphs and orange highlighted transcripts are upregulated in orange morphs.
Name	logFC	logCPM	LR	PValue	FDR	UniProt ID	OrthoDB ID	Pfam	Description
contig57260.2	-3.76489	2.91857	44.1402	3.05673e-11	1.28771e-07	E6PDN8	EFX63797
contig58420.1	-4.07909	1.8632	42.7393	6.25434e-11	1.28771e-07	A0A060P7Q1	EDAN018988-RA		Putative membrane protein
contig107615.1	-5.46045	3.33597	41.7818	1.02051e-10	1.28771e-07	I7ILM6	AROS011588-RA
contig30035.1	3.93198	2.52679	41.7354	1.04501e-10	1.28771e-07
contig179198.1	-5.28776	3.67909	39.9417	2.61661e-10	2.57946e-07	D4BE78
contig121126.1	-4.53863	2.85648	38.0832	6.77914e-10	5.56906e-07	A0A060P7Q1	EDAN011676-RA
contig269945.1	-5.43418	3.20701	37.222	1.05417e-09	7.42288e-07	D2YVG0	Aflo02054
contig183770.1	-3.39644	2.28166	36.2059	1.77534e-09	1.09383e-06	UPI0005188D9E	EFX63797
contig49895.1	-8.77224	1.06218	35.266	2.87606e-09	1.54265e-06
contig171210.1	-4.45213	1.10846	35.1014	3.12974e-09	1.54265e-06	A0A0E1PPW2	CRE03576		23S ribosomal RNA
contig24128.1	3.35892	2.67276	31.1556	2.38156e-08	1.06715e-05	A0A091S8S8	ENSDARP00000103082	RING-type zinc-finger	E3 ubiquitin-protein ligase DTX3L
contig189598.1	-5.2744	4.05346	30.5769	3.20893e-08	1.31807e-05	W8YNF3	EDAN018907-RA
contig141703.1	-3.68768	2.49256	28.9908	7.27238e-08	2.75735e-05	E6PKC3	EDAN018907-RA
contig308066.1	-3.55337	0.960977	26.1449	3.16739e-07	0.000111515	UPI0006913845	EDAN011676-RA
contig58010.1	-3.11316	3.73703	25.7401	3.90619e-07	0.000128357	E0XS38	EDAN011676-RA
contig16168.1	9.41034	1.79592	25.6034	4.19295e-07	0.000129169	A0A072TKG2		Photosystem II protein	Photosystem II D2 protein, psbD
contig306963.1	7.99476	0.415493	25.4033	4.65118e-07	0.000132822
contig90413.1	8.21913	9.06286	25.3224	4.85048e-07	0.000132822	A7TAG1	EDO27009
contig156789.1	-5.10054	3.74654	23.15	1.49843e-06	0.000388724	A0A078C499	EDAN018907-RA
contig67669.1	-7.72294	2.33845	22.7225	1.87167e-06	0.00045969	W8SVG9	A7UG02_PHANO	ATP synthase A chain	ATP synthase subunit a
contig84811.1	-6.67163	8.33947	22.5218	2.07767e-06	0.00045969	A0A078G2X3	EDAN018907-RA
contig38948.1	-6.34148	7.44593	22.5069	2.09395e-06	0.00045969	M1DBW2	ISCW024385-PA
contig110743.1	-3.19192	3.49242	22.4606	2.14503e-06	0.00045969	E3LEX6	CRE00888	Fibronectin type III
contig24056.1	-3.19998	2.6061	22.2371	2.4097e-06	0.000487274	A0A077ZKY0	EDAN018988-RA	Cell wall-associated hydrolase
contig313740.1	-3.60138	2.46595	22.1885	2.47146e-06	0.000487274	Q3BKI0	EDAN011676-RA
contig18552.4	-7.34815	5.60621	21.3705	3.78553e-06	0.000717648	A0A0A0N2N8	EFV57666	ATP synthase alpha/beta family, nucleotide-binding domain	ATP synthase subunit beta
contig70575.1	-3.51994	2.25581	20.8851	4.87679e-06	0.000890285	B2PU91	CCAP010035-RA
contig98823.1	-5.37273	5.61324	20.5405	5.83823e-06	0.00102774	Q9RXQ4	Aflo02054
contig108603.1	-3.53741	2.41843	20.2572	6.76988e-06	0.00115065	A0A098BRG7	EDAN018907-RA
contig27591.1	2.49809	1.81638	20.0755	7.44454e-06	0.00122314
contig213821.1	-5.59697	6.57531	19.5293	9.90673e-06	0.00157517	S8D439	EDAN018907-RA
contig78470.1	-3.4728	1.98076	19.2727	1.13315e-05	0.00170909	K9WGT5	EDO41919	ShK domain-like	Uncharacterized protein with SCP/PR1 domains
contig77120.1	-3.24934	2.01854	19.2541	1.14424e-05	0.00170909	S7UJJ0	1147817.p		aspartate carbamoyltransferase activity
contig178704.1	-2.5102	1.76306	19.0047	1.30396e-05	0.00189036	D9VQ27
contig46984.1	-2.99571	3.20535	18.5983	1.61366e-05	0.00227249	Q9RXQ4	Aflo02054
contig107043.1	-2.79322	3.17871	18.533	1.6699e-05	0.00228638	V6F3Z3	AROS011588-RA
contig188464.1	-3.33772	2.22569	18.3046	1.88253e-05	0.00250783	M2XZ89	F9XGC0_MYCGM
contig77121.1	2.82117	1.67058	18.0755	2.12311e-05	0.0027539
contig78671.1	-2.39479	2.45338	17.8003	2.45343e-05	0.00301268
contig87358.1	-4.76409	5.92499	17.7171	2.56308e-05	0.00301268	L8NT21
contig140945.1	-2.93213	1.01333	17.7142	2.56706e-05	0.00301268	A4EB57	Px010586.1		chaperone protein ClpB2, chloroplastic-like
contig75431.1	8.28845	8.34804	17.7141	2.56711e-05	0.00301268	E9HZ39	EFX62991
contig76656.1	-3.9565	2.99627	17.1385	3.47506e-05	0.00398339	E0XY91
contig117250.1	-3.77503	1.15875	17.0363	3.66726e-05	0.00410816	A0A060PP06	M2QVC2_CERS8
contig109516.1	-3.43544	3.86117	16.6302	4.54221e-05	0.00497524	E6PDN8
contig181460.1	-3.04425	3.13549	16.5749	4.67665e-05	0.00501114	R9L3D9	EDAN018988-RA
contig286737.1	-3.73461	3.84898	16.2314	5.60562e-05	0.00587874	UPI000497C90E	LFUL010737-RA
contig84978.1	-6.90619	3.05202	16.092	6.03394e-05	0.0061142	Q5C861	EDO47640		Cytochrome c oxidase subunit 1
contig305909.1	-3.33095	6.16448	16.05	6.16904e-05	0.0061142	E3NCY4	CRE24213
contig308059.1	-3.97438	3.37245	16.0399	6.20227e-05	0.0061142	S4WAW1	EDAN011676-RA
contig74496.1	-6.38061	3.0547	15.7346	7.28798e-05	0.00701746	Q5C868	ENSFALP00000015977		Cytochrome c oxidase subunit 3
contig40547.1	-3.75512	3.9977	15.7049	7.40329e-05	0.00701746
contig285626.1	-2.40173	2.71214	15.5947	7.84731e-05	0.00729799	UPI00067EB158
contig112893.1	-2.21951	1.38545	15.4437	8.5001e-05	0.0077587
contig19107.1	-4.18992	4.91267	15.2429	9.45333e-05	0.00841987	A0A0F9CWB7	1147817.p		aspartate carbamoyltransferase activity
contig177066.1	-3.60014	2.00999	15.1987	9.677e-05	0.00841987	R6IML5	ISCW024385-PA
contig162190.1	-3.09864	3.53602	15.1684	9.8334e-05	0.00841987	R6UK25	Aflo02054
contig67576.1	-2.73871	3.21987	15.1542	9.90774e-05	0.00841987	E6PDN8
contig148386.1	-2.67139	2.02208	14.9996	0.000107531	0.00892767	R6UK25	EDAN011676-RA
contig286739.1	-3.77643	3.05388	14.9797	0.000108675	0.00892767	UPI000497C90E	Sakowv30021010m
contig19646.1	-3.38199	4.02783	14.8316	0.000117547	0.0094982	A0A077ZKY0	EDAN019071-RA		Cell wall-associated hydrolase
contig112333.1	-5.15152	1.32885	14.7495	0.000122783	0.00976121	Q5MWS4	YP_002221538.1		Cytochrome c oxidase subunit 1
contig30934.1	2.56663	1.73464	14.7169	0.000124921	0.0097736	I1FQ24	Sakowv30023115m	Xylose isomerase-like TIM barrel	Xylose isomerase
contig91988.1	-4.8235	2.41795	14.64	0.000130122	0.0100215	W8YNF3	ISCW024385-PA
contig143303.1	-2.53346	0.645124	14.4515	0.000143817	0.0109057	Q3BKI0	EDAN019315-RA
contig99886.1	-2.34321	1.31245	14.1496	0.00016883	0.0126085	H1Q7W9
contig183772.1	-3.14454	2.1348	13.7179	0.000212425	0.0156275	L2UUH0	EDAN018907-RA
contig157451.1	-2.68618	2.80913	13.6806	0.00021668	0.0157061	V6F3Z3
contig94176.1	2.67157	0.384491	13.5089	0.000237436	0.0168151	A7SJF3	EDO36151	Methyltransferase domain
contig162554.1	-4.91844	3.61358	13.4981	0.000238802	0.0168151	C1FNB9	EDAN011676-RA
contig100728.1	-2.04817	1.06248	13.2113	0.000278262	0.0189715
contig62127.1	3.62468	-0.0702617	13.1997	0.000279996	0.0189715	L1J0S8	EDO45730		P-loop containing nucleoside triphosphate hydrolase
contig13199.1	-1.9233	1.74965	13.192	0.000281139	0.0189715	C3YBL8	106631	ATPase family associated with various cellular activities (AAA)	Lon protease homolog 2, peroxisomal
contig138520.1	-2.18708	0.515777	13.1677	0.000284822	0.0189715	UPI00004E3B47	AMEM015571-PA		extracellular ligand-gated ion channel activity
contig87378.1	-2.50938	1.9252	12.8139	0.000344047	0.0226108	C1FNB9	EDAN018988-RA
contig60994.1	3.07877	2.63047	12.6992	0.00036581	0.0236776	Q6ZYN0	EDO49627	Glycosyl hydrolases family 18	Chitinase 1
contig57717.1	-2.07405	2.72354	12.6785	0.000369887	0.0236776	U2EBD7	AQUA005770-PA		GTP binding
contig258715.1	-5.23944	7.36383	12.6442	0.000376731	0.0238065	W4M019	PAC:15698552
contig15189.1	-1.96538	2.75546	12.461	0.000415545	0.0259268
